# Supplementary material for: Aging clocks based on accumulating stochastic variation
Source: Nat Aging. 2024 May 9;4(6):871–85. doi: 10.1038/s43587-024-00619-x (PMC11186771; doi:10.1038/s43587-024-00619-x)
Supplement: Supplementary file 3 — Supplementary Table 1 IDs and meta information for all 994 RNA-seq samples used. [file 43587_2024_619_MOESM3_ESM.csv]

Run	GEO	Name	Chronological_Age_in_Hours	Median_Lifespan_in_Days	Median_Lifespan_in_Hours	Correction_Factor	Biological_Age_in_Hours	Biological_Age_Days	Corrected_Bio_Age_Days	Chronological_Age_Days	Strain	Treatment	AvgSpotLen	Instrument	LibraryLayout	LibrarySelection	RNA_interference	FUDR
SRR6452910	GSE93724	daf-2(e1370)	1	43.19	1036.56	0.3588793702	0.3588793702	0.0149533071	0.0149532965	0.0416666667	daf-2(e1370)	None	76	NextSeq 500	SINGLE	cDNA	None	None
SRR6452911	GSE93724	daf-2(e1370)	1	43.19	1036.56	0.3588793702	0.3588793702	0.0149533071	0.0149532965	0.0416666667	daf-2(e1370)	None	76	NextSeq 500	SINGLE	cDNA	None	None
SRR6452912	GSE93724	daf-2(e1370)	1	43.19	1036.56	0.3588793702	0.3588793702	0.0149533071	0.0149532965	0.0416666667	daf-2(e1370)	None	76	NextSeq 500	SINGLE	cDNA	None	None
SRR6452913	GSE93724	daf-2(e1370)	1	43.19	1036.56	0.3588793702	0.3588793702	0.0149533071	0.0149532965	0.0416666667	daf-2(e1370)	None	76	NextSeq 500	SINGLE	cDNA	None	None
SRR6452914	GSE93724	daf-2(e1370)	1	43.19	1036.56	0.3588793702	0.3588793702	0.0149533071	0.0149532965	0.0416666667	daf-2(e1370)	None	76	NextSeq 500	SINGLE	cDNA	None	None
SRR6452915	GSE93724	daf-2(e1370)	1	43.19	1036.56	0.3588793702	0.3588793702	0.0149533071	0.0149532965	0.0416666667	daf-2(e1370)	None	76	NextSeq 500	SINGLE	cDNA	None	None
SRR5279721	GSE95240	Isp-1(qm150)	1	40.5	972	0.3827160494	0.3827160494	0.0159465021	0.0159464914	0.0416666667	Isp-1(qm150)	None	75	NextSeq 500	SINGLE	cDNA	None	None
SRR5279722	GSE95240	Isp-1(qm150)	1	40.5	972	0.3827160494	0.3827160494	0.0159465021	0.0159464914	0.0416666667	Isp-1(qm150)	None	75	NextSeq 500	SINGLE	cDNA	None	None
SRR5279723	GSE95240	Isp-1(qm150)	1	40.5	972	0.3827160494	0.3827160494	0.0159465021	0.0159464914	0.0416666667	Isp-1(qm150)	None	75	NextSeq 500	SINGLE	cDNA	None	None
SRR7474941	SRP152334	daf-2(e1370)	1	34.41	825.84	0.4504504505	0.4504504505	0.0187687688	0.018768758	0.0416666667	daf-2(e1370)	FUDR	51	Illumina HiSeq 2500	SINGLE	Oligo-dT	None	FUDR
SRR7474942	SRP152334	daf-2(e1370)	1	34.41	825.84	0.4504504505	0.4504504505	0.0187687688	0.018768758	0.0416666667	daf-2(e1370)	FUDR	51	Illumina HiSeq 2500	SINGLE	Oligo-dT	None	FUDR
SRR5279727	GSE95240	isp-1(qm150);sod-5(tm1146)	1	33.8	811.2	0.4585798817	0.4585798817	0.0191074951	0.0191074843	0.0416666667	isp-1(qm150);sod-5(tm1146)	None	75	NextSeq 500	SINGLE	cDNA	None	None
SRR5279728	GSE95240	isp-1(qm150);sod-5(tm1146)	1	33.8	811.2	0.4585798817	0.4585798817	0.0191074951	0.0191074843	0.0416666667	isp-1(qm150);sod-5(tm1146)	None	75	NextSeq 500	SINGLE	cDNA	None	None
SRR5279729	GSE95240	isp-1(qm150);sod-5(tm1146)	1	33.8	811.2	0.4585798817	0.4585798817	0.0191074951	0.0191074843	0.0416666667	isp-1(qm150);sod-5(tm1146)	None	75	NextSeq 500	SINGLE	cDNA	None	None
SRR5279724	GSE95240	isp-1(qm150);sod-3(tm760)	1	33	792	0.4696969697	0.4696969697	0.0195707071	0.0195706963	0.0416666667	isp-1(qm150);sod-3(tm760)	None	75	NextSeq 500	SINGLE	cDNA	None	None
SRR5279725	GSE95240	isp-1(qm150);sod-3(tm760)	1	33	792	0.4696969697	0.4696969697	0.0195707071	0.0195706963	0.0416666667	isp-1(qm150);sod-3(tm760)	None	75	NextSeq 500	SINGLE	cDNA	None	None
SRR5279726	GSE95240	isp-1(qm150);sod-3(tm760)	1	33	792	0.4696969697	0.4696969697	0.0195707071	0.0195706963	0.0416666667	isp-1(qm150);sod-3(tm760)	None	75	NextSeq 500	SINGLE	cDNA	None	None
SRR6761037	GSE110984	nuo-6(qm200)	1	29.93	718.32	0.5178750418	0.5178750418	0.0215781267	0.0215781159	0.0416666667	nuo-6(qm200)	None	75	Illumina NextSeq 500	SINGLE		None	None
SRR6761038	GSE110984	nuo-6(qm200)	1	29.93	718.32	0.5178750418	0.5178750418	0.0215781267	0.0215781159	0.0416666667	nuo-6(qm200)	None	75	Illumina NextSeq 500	SINGLE		None	None
SRR6761039	GSE110984	nuo-6(qm200)	1	29.93	718.32	0.5178750418	0.5178750418	0.0215781267	0.0215781159	0.0416666667	nuo-6(qm200)	None	75	Illumina NextSeq 500	SINGLE		None	None
SRR6761040	GSE110984	nuo-6(qm200)	1	29.93	718.32	0.5178750418	0.5178750418	0.0215781267	0.0215781159	0.0416666667	nuo-6(qm200)	None	75	Illumina NextSeq 500	SINGLE		None	None
SRR6761041	GSE110984	nuo-6(qm200)	1	29.93	718.32	0.5178750418	0.5178750418	0.0215781267	0.0215781159	0.0416666667	nuo-6(qm200)	None	75	Illumina NextSeq 500	SINGLE		None	None
SRR6761042	GSE110984	nuo-6(qm200)	1	29.93	718.32	0.5178750418	0.5178750418	0.0215781267	0.0215781159	0.0416666667	nuo-6(qm200)	None	75	Illumina NextSeq 500	SINGLE		None	None
SRR6452904	GSE93724	Isp-1(qm150)	1	29.8	715.2	0.5201342282	0.5201342282	0.0216722595	0.0216722487	0.0416666667	Isp-1(qm150)	None	76	NextSeq 500	SINGLE	cDNA	None	None
SRR6452905	GSE93724	Isp-1(qm150)	1	29.8	715.2	0.5201342282	0.5201342282	0.0216722595	0.0216722487	0.0416666667	Isp-1(qm150)	None	76	NextSeq 500	SINGLE	cDNA	None	None
SRR6452906	GSE93724	Isp-1(qm150)	1	29.8	715.2	0.5201342282	0.5201342282	0.0216722595	0.0216722487	0.0416666667	Isp-1(qm150)	None	76	NextSeq 500	SINGLE	cDNA	None	None
SRR6452907	GSE93724	Isp-1(qm150)	1	29.8	715.2	0.5201342282	0.5201342282	0.0216722595	0.0216722487	0.0416666667	Isp-1(qm150)	None	76	NextSeq 500	SINGLE	cDNA	None	None
SRR6452908	GSE93724	Isp-1(qm150)	1	29.8	715.2	0.5201342282	0.5201342282	0.0216722595	0.0216722487	0.0416666667	Isp-1(qm150)	None	76	NextSeq 500	SINGLE	cDNA	None	None
SRR6452909	GSE93724	Isp-1(qm150)	1	29.8	715.2	0.5201342282	0.5201342282	0.0216722595	0.0216722487	0.0416666667	Isp-1(qm150)	None	76	NextSeq 500	SINGLE	cDNA	None	None
SRR7474909	SRP152334	N2_6h32C	1	26.29	630.96	0.5895777862	0.5895777862	0.0245657411	0.0245657302	0.0416666667	N2	6h 32C+FUDR	50	Illumina HiSeq 2000	SINGLE	Oligo-dT	None	FUDR
SRR7474915	SRP152334	N2_6h32C	1	26.29	630.96	0.5895777862	0.5895777862	0.0245657411	0.0245657302	0.0416666667	N2	6h 32C+FUDR	50	Illumina HiSeq 2000	SINGLE	Oligo-dT	None	FUDR
SRR7474946	SRP152334	N2_6h32C	1	26.29	630.96	0.5895777862	0.5895777862	0.0245657411	0.0245657302	0.0416666667	N2	6h 32C+FUDR	50	Illumina HiSeq 2000	SINGLE	Oligo-dT	None	FUDR
SRR6452892	GSE93724	clk-1(qm30)	1	25.37	608.88	0.6109578242	0.6109578242	0.025456576	0.0254565651	0.0416666667	clk-1(qm30)	None	76	NextSeq 500	SINGLE	cDNA	None	None
SRR6452893	GSE93724	clk-1(qm30)	1	25.37	608.88	0.6109578242	0.6109578242	0.025456576	0.0254565651	0.0416666667	clk-1(qm30)	None	76	NextSeq 500	SINGLE	cDNA	None	None
SRR6452894	GSE93724	clk-1(qm30)	1	25.37	608.88	0.6109578242	0.6109578242	0.025456576	0.0254565651	0.0416666667	clk-1(qm30)	None	76	NextSeq 500	SINGLE	cDNA	None	None
SRR6452895	GSE93724	clk-1(qm30)	1	25.37	608.88	0.6109578242	0.6109578242	0.025456576	0.0254565651	0.0416666667	clk-1(qm30)	None	76	NextSeq 500	SINGLE	cDNA	None	None
SRR6452896	GSE93724	clk-1(qm30)	1	25.37	608.88	0.6109578242	0.6109578242	0.025456576	0.0254565651	0.0416666667	clk-1(qm30)	None	76	NextSeq 500	SINGLE	cDNA	None	None
SRR6452897	GSE93724	clk-1(qm30)	1	25.37	608.88	0.6109578242	0.6109578242	0.025456576	0.0254565651	0.0416666667	clk-1(qm30)	None	76	NextSeq 500	SINGLE	cDNA	None	None
SRR8689282	GSE127917	isp-1(qm150)	24	25.27	606.48	0.6133755441	14.721013059	0.6133755441	0.6133755045	1	isp-1(qm150)	None	148	Illumina HiSeq 2500	SINGLE	cDNA	None
SRR8689286	GSE127917	isp-1(qm150)	24	25.27	606.48	0.6133755441	14.721013059	0.6133755441	0.6133755045	1	isp-1(qm150)	None	148	Illumina HiSeq 2500	SINGLE	cDNA	None
SRR8689290	GSE127917	isp-1(qm150)	24	25.27	606.48	0.6133755441	14.721013059	0.6133755441	0.6133755045	1	isp-1(qm150)	None	148	Illumina HiSeq 2500	SINGLE	cDNA	None
SRR7474920	SRP152334	N2_6mMtBOOH	1	24.96	599.04	0.6209935897	0.6209935897	0.0258747329	0.025874722	0.0416666667	N2	6h 6 mM tBOOH+FUDR	50	Illumina HiSeq 2000	SINGLE	Oligo-dT	None	FUDR
SRR7474943	SRP152334	N2_6mMtBOOH	1	24.96	599.04	0.6209935897	0.6209935897	0.0258747329	0.025874722	0.0416666667	N2	6h 6 mM tBOOH+FUDR	50	Illumina HiSeq 2000	SINGLE	Oligo-dT	None	FUDR
SRR7474944	SRP152334	N2_6mMtBOOH	1	24.96	599.04	0.6209935897	0.6209935897	0.0258747329	0.025874722	0.0416666667	N2	6h 6 mM tBOOH+FUDR	50	Illumina HiSeq 2000	SINGLE	Oligo-dT	None	FUDR
SRR1198069	GSE55988	eat-2(ad465)	1	24.62	590.88	0.6295694557	0.6295694557	0.0262320607	0.0262320497	0.0416666667	eat-2(ad465)	None	101	Illumina HiSeq 2500	SINGLE	cDNA	None	None
SRR1198070	GSE55988	eat-2(ad465)	1	24.62	590.88	0.6295694557	0.6295694557	0.0262320607	0.0262320497	0.0416666667	eat-2(ad465)	None	101	Illumina HiSeq 2500	SINGLE	cDNA	None	None
SRR1198071	GSE55988	eat-2(ad465)	1	24.62	590.88	0.6295694557	0.6295694557	0.0262320607	0.0262320497	0.0416666667	eat-2(ad465)	None	101	Illumina HiSeq 2500	SINGLE	cDNA	None	None
SRR7474908	SRP152334	hlh-30(tm1978)_6h32C	1	23.42	562.08	0.6618274979	0.6618274979	0.0275761457	0.0275761348	0.0416666667	hlh-30(tm1978)	6h 32C+FUDR	50	Illumina HiSeq 2000	SINGLE	Oligo-dT	None	FUDR
SRR7474910	SRP152334	hlh-30(tm1978)_6h32C	1	23.42	562.08	0.6618274979	0.6618274979	0.0275761457	0.0275761348	0.0416666667	hlh-30(tm1978)	6h 32C+FUDR	50	Illumina HiSeq 2000	SINGLE	Oligo-dT	None	FUDR
SRR7474916	SRP152334	hlh-30(tm1978)_6h32C	1	23.42	562.08	0.6618274979	0.6618274979	0.0275761457	0.0275761348	0.0416666667	hlh-30(tm1978)	6h 32C+FUDR	50	Illumina HiSeq 2000	SINGLE	Oligo-dT	None	FUDR
SRR7474913	SRP152334	daf-16(mu86)_6h32C	1	22.83	547.92	0.6789312308	0.6789312308	0.0282888013	0.0282887903	0.0416666667	daf-16(mu86)	6h 32C+FUDR	50	Illumina HiSeq 2000	SINGLE	Oligo-dT	None	FUDR
SRR7474914	SRP152334	daf-16(mu86)_6h32C	1	22.83	547.92	0.6789312308	0.6789312308	0.0282888013	0.0282887903	0.0416666667	daf-16(mu86)	6h 32C+FUDR	50	Illumina HiSeq 2000	SINGLE	Oligo-dT	None	FUDR
SRR7474947	SRP152334	daf-16(mu86)_6h32C	1	22.83	547.92	0.6789312308	0.6789312308	0.0282888013	0.0282887903	0.0416666667	daf-16(mu86)	6h 32C+FUDR	50	Illumina HiSeq 2000	SINGLE	Oligo-dT	None	FUDR
SRR6761032	GSE110984	hif-1(ia4)	1	22.24	533.76	0.696942446	0.696942446	0.0290392686	0.0290392576	0.0416666667	hif-1(ia4)	None	75	Illumina NextSeq 500	SINGLE		None	None
SRR6761033	GSE110984	hif-1(ia4)	1	22.24	533.76	0.696942446	0.696942446	0.0290392686	0.0290392576	0.0416666667	hif-1(ia4)	None	75	Illumina NextSeq 500	SINGLE		None	None
SRR6761034	GSE110984	hif-1(ia4)	1	22.24	533.76	0.696942446	0.696942446	0.0290392686	0.0290392576	0.0416666667	hif-1(ia4)	None	75	Illumina NextSeq 500	SINGLE		None	None
SRR5182208	GSE93724	sod-2(ok1030)	1	21.02	504.48	0.7373929591	0.7373929591	0.0307247066	0.0307246956	0.0416666667	sod-2(ok1030)	None	75	NextSeq 500	SINGLE	cDNA	None	None
SRR5182209	GSE93724	sod-2(ok1030)	1	21.02	504.48	0.7373929591	0.7373929591	0.0307247066	0.0307246956	0.0416666667	sod-2(ok1030)	None	75	NextSeq 500	SINGLE	cDNA	None	None
SRR5182210	GSE93724	sod-2(ok1030)	1	21.02	504.48	0.7373929591	0.7373929591	0.0307247066	0.0307246956	0.0416666667	sod-2(ok1030)	None	75	NextSeq 500	SINGLE	cDNA	None	None
SRR5182211	GSE93724	sod-2(ok1030)	1	21.02	504.48	0.7373929591	0.7373929591	0.0307247066	0.0307246956	0.0416666667	sod-2(ok1030)	None	75	NextSeq 500	SINGLE	cDNA	None	None
SRR5182212	GSE93724	sod-2(ok1030)	1	21.02	504.48	0.7373929591	0.7373929591	0.0307247066	0.0307246956	0.0416666667	sod-2(ok1030)	None	75	NextSeq 500	SINGLE	cDNA	None	None
SRR5182213	GSE93724	sod-2(ok1030)	1	21.02	504.48	0.7373929591	0.7373929591	0.0307247066	0.0307246956	0.0416666667	sod-2(ok1030)	None	75	NextSeq 500	SINGLE	cDNA	None	None
SRR7474911	SRP152334	daf-16(mu86);hlh-30(tm1978)_6h32C	1	20.36	488.64	0.7612966601	0.7612966601	0.0317206942	0.0317206831	0.0416666667	daf-16(mu86);hlh-30(tm1978)	6h 32C+FUDR	50	Illumina HiSeq 2000	SINGLE	Oligo-dT	None	FUDR
SRR7474912	SRP152334	daf-16(mu86);hlh-30(tm1978)_6h32C	1	20.36	488.64	0.7612966601	0.7612966601	0.0317206942	0.0317206831	0.0416666667	daf-16(mu86);hlh-30(tm1978)	6h 32C+FUDR	50	Illumina HiSeq 2000	SINGLE	Oligo-dT	None	FUDR
SRR7474964	SRP152334	daf-16(mu86);hlh-30(tm1978)_6h32C	1	20.36	488.64	0.7612966601	0.7612966601	0.0317206942	0.0317206831	0.0416666667	daf-16(mu86);hlh-30(tm1978)	6h 32C+FUDR	50	Illumina HiSeq 2000	SINGLE	Oligo-dT	None	FUDR
SRR1198072	GSE55988	nhr-62(tm1818);eat-2(ad465)	1	19.78	474.72	0.783619818	0.783619818	0.0326508258	0.0326508147	0.0416666667	nhr-62(tm1818);eat-2(ad465)	None	101	Illumina HiSeq 2500	SINGLE	cDNA	None	None
SRR1198073	GSE55988	nhr-62(tm1818);eat-2(ad465)	1	19.78	474.72	0.783619818	0.783619818	0.0326508258	0.0326508147	0.0416666667	nhr-62(tm1818);eat-2(ad465)	None	101	Illumina HiSeq 2500	SINGLE	cDNA	None	None
SRR1198074	GSE55988	nhr-62(tm1818);eat-2(ad465)	1	19.78	474.72	0.783619818	0.783619818	0.0326508258	0.0326508147	0.0416666667	nhr-62(tm1818);eat-2(ad465)	None	101	Illumina HiSeq 2500	SINGLE	cDNA	None	None
SRR6761043	GSE110984	nuo-6(qm200);atfs-1(gk3094)	1	19.72	473.28	0.7860040568	0.7860040568	0.032750169	0.032750158	0.0416666667	nuo-6(qm200);atfs-1(gk3094)	None	75	Illumina NextSeq 500	SINGLE		None	None
SRR6761044	GSE110984	nuo-6(qm200);atfs-1(gk3094)	1	19.72	473.28	0.7860040568	0.7860040568	0.032750169	0.032750158	0.0416666667	nuo-6(qm200);atfs-1(gk3094)	None	75	Illumina NextSeq 500	SINGLE		None	None
SRR6761045	GSE110984	nuo-6(qm200);atfs-1(gk3094)	1	19.72	473.28	0.7860040568	0.7860040568	0.032750169	0.032750158	0.0416666667	nuo-6(qm200);atfs-1(gk3094)	None	75	Illumina NextSeq 500	SINGLE		None	None
SRR8689280	GSE127917	N2	24	19.42	466.08	0.798146241	19.1555097837	0.798146241	0.7981461821	1	N2	None	148	Illumina HiSeq 2500	SINGLE	cDNA	None
SRR8689284	GSE127917	N2	24	19.42	466.08	0.798146241	19.1555097837	0.798146241	0.7981461821	1	N2	None	148	Illumina HiSeq 2500	SINGLE	cDNA	None
SRR8689288	GSE127917	N2	24	19.42	466.08	0.798146241	19.1555097837	0.798146241	0.7981461821	1	N2	None	148	Illumina HiSeq 2500	SINGLE	cDNA	None
SRR5279718	GSE95240	N2	1	19.05	457.2	0.813648294	0.813648294	0.0339020123	0.0339020012	0.0416666667	N2	None	75	NextSeq 500	SINGLE	cDNA	None	None
SRR5279719	GSE95240	N2	1	19.05	457.2	0.813648294	0.813648294	0.0339020123	0.0339020012	0.0416666667	N2	None	75	NextSeq 500	SINGLE	cDNA	None	None
SRR5279720	GSE95240	N2	1	19.05	457.2	0.813648294	0.813648294	0.0339020123	0.0339020012	0.0416666667	N2	None	75	NextSeq 500	SINGLE	cDNA	None	None
SRR1198063	GSE55988	N2	1	18.93	454.32	0.8188061278	0.8188061278	0.034116922	0.0341169109	0.0416666667	N2	None	101	Illumina HiSeq 2500	SINGLE	cDNA	None	None
SRR1198064	GSE55988	N2	1	18.93	454.32	0.8188061278	0.8188061278	0.034116922	0.0341169109	0.0416666667	N2	None	101	Illumina HiSeq 2500	SINGLE	cDNA	None	None
SRR1198065	GSE55988	N2	1	18.93	454.32	0.8188061278	0.8188061278	0.034116922	0.0341169109	0.0416666667	N2	None	101	Illumina HiSeq 2500	SINGLE	cDNA	None	None
SRR6761018	GSE110984	atfs-1(gk3094)	1	18.75	450	0.8266666667	0.8266666667	0.0344444444	0.0344444333	0.0416666667	atfs-1(gk3094)	None	75	Illumina NextSeq 500	SINGLE		None	None
SRR6761019	GSE110984	atfs-1(gk3094)	1	18.75	450	0.8266666667	0.8266666667	0.0344444444	0.0344444333	0.0416666667	atfs-1(gk3094)	None	75	Illumina NextSeq 500	SINGLE		None	None
SRR6761020	GSE110984	atfs-1(gk3094)	1	18.75	450	0.8266666667	0.8266666667	0.0344444444	0.0344444333	0.0416666667	atfs-1(gk3094)	None	75	Illumina NextSeq 500	SINGLE		None	None
SRR6761021	GSE110984	atfs-1(et15)	1	18.75	450	0.8266666667	0.8266666667	0.0344444444	0.0344444333	0.0416666667	atfs-1(et15)	None	75	Illumina NextSeq 500	SINGLE		None	None
SRR6761022	GSE110984	atfs-1(et15)	1	18.75	450	0.8266666667	0.8266666667	0.0344444444	0.0344444333	0.0416666667	atfs-1(et15)	None	75	Illumina NextSeq 500	SINGLE		None	None
SRR6761023	GSE110984	atfs-1(et15)	1	18.75	450	0.8266666667	0.8266666667	0.0344444444	0.0344444333	0.0416666667	atfs-1(et15)	None	75	Illumina NextSeq 500	SINGLE		None	None
SRR6761024	GSE110984	atfs-1(et15)	1	18.75	450	0.8266666667	0.8266666667	0.0344444444	0.0344444333	0.0416666667	atfs-1(et15)	None	75	Illumina NextSeq 500	SINGLE		None	None
SRR6761025	GSE110984	atfs-1(et15)	1	18.75	450	0.8266666667	0.8266666667	0.0344444444	0.0344444333	0.0416666667	atfs-1(et15)	None	75	Illumina NextSeq 500	SINGLE		None	None
SRR6761026	GSE110984	atfs-1(et17)	1	18.75	450	0.8266666667	0.8266666667	0.0344444444	0.0344444333	0.0416666667	atfs-1(et17)	None	75	Illumina NextSeq 500	SINGLE		None	None
SRR6761027	GSE110984	atfs-1(et17)	1	18.75	450	0.8266666667	0.8266666667	0.0344444444	0.0344444333	0.0416666667	atfs-1(et17)	None	75	Illumina NextSeq 500	SINGLE		None	None
SRR6761028	GSE110984	atfs-1(et17)	1	18.75	450	0.8266666667	0.8266666667	0.0344444444	0.0344444333	0.0416666667	atfs-1(et17)	None	75	Illumina NextSeq 500	SINGLE		None	None
SRR6761029	GSE110984	atfs-1(et17)	1	18.75	450	0.8266666667	0.8266666667	0.0344444444	0.0344444333	0.0416666667	atfs-1(et17)	None	75	Illumina NextSeq 500	SINGLE		None	None
SRR6761030	GSE110984	atfs-1(et17)	1	18.75	450	0.8266666667	0.8266666667	0.0344444444	0.0344444333	0.0416666667	atfs-1(et17)	None	75	Illumina NextSeq 500	SINGLE		None	None
SRR6761031	GSE110984	atfs-1(et17)	1	18.75	450	0.8266666667	0.8266666667	0.0344444444	0.0344444333	0.0416666667	atfs-1(et17)	None	75	Illumina NextSeq 500	SINGLE		None	None
SRR6761046	GSE110984	atfs-1(gk3094)	1	18.75	450	0.8266666667	0.8266666667	0.0344444444	0.0344444333	0.0416666667	atfs-1(gk3094)	None	75	Illumina NextSeq 500	SINGLE		None	None
SRR6761047	GSE110984	atfs-1(gk3094)	1	18.75	450	0.8266666667	0.8266666667	0.0344444444	0.0344444333	0.0416666667	atfs-1(gk3094)	None	75	Illumina NextSeq 500	SINGLE		None	None
SRR6761048	GSE110984	atfs-1(gk3094)	1	18.75	450	0.8266666667	0.8266666667	0.0344444444	0.0344444333	0.0416666667	atfs-1(gk3094)	None	75	Illumina NextSeq 500	SINGLE		None	None
SRR1198066	GSE55988	nhr-62(tm1818)	1	18.09	434.16	0.8568269762	0.8568269762	0.035701124	0.0357011129	0.0416666667	nhr-62(tm1818)	None	101	Illumina HiSeq 2500	SINGLE	cDNA	None	None
SRR1198067	GSE55988	nhr-62(tm1818)	1	18.09	434.16	0.8568269762	0.8568269762	0.035701124	0.0357011129	0.0416666667	nhr-62(tm1818)	None	101	Illumina HiSeq 2500	SINGLE	cDNA	None	None
SRR1198068	GSE55988	nhr-62(tm1818)	1	18.09	434.16	0.8568269762	0.8568269762	0.035701124	0.0357011129	0.0416666667	nhr-62(tm1818)	None	101	Illumina HiSeq 2500	SINGLE	cDNA	None	None
SRR6761009	GSE110984	N2	1	17.8	427.2	0.8707865169	0.8707865169	0.0362827715	0.0362827604	0.0416666667	N2	None	75	Illumina NextSeq 500	SINGLE		None	None
SRR6761010	GSE110984	N2	1	17.8	427.2	0.8707865169	0.8707865169	0.0362827715	0.0362827604	0.0416666667	N2	None	75	Illumina NextSeq 500	SINGLE		None	None
SRR6761011	GSE110984	N2	1	17.8	427.2	0.8707865169	0.8707865169	0.0362827715	0.0362827604	0.0416666667	N2	None	75	Illumina NextSeq 500	SINGLE		None	None
SRR6761012	GSE110984	N2	1	17.8	427.2	0.8707865169	0.8707865169	0.0362827715	0.0362827604	0.0416666667	N2	None	75	Illumina NextSeq 500	SINGLE		None	None
SRR6761013	GSE110984	N2	1	17.8	427.2	0.8707865169	0.8707865169	0.0362827715	0.0362827604	0.0416666667	N2	None	75	Illumina NextSeq 500	SINGLE		None	None
SRR6761014	GSE110984	N2	1	17.8	427.2	0.8707865169	0.8707865169	0.0362827715	0.0362827604	0.0416666667	N2	None	75	Illumina NextSeq 500	SINGLE		None	None
SRR8689283	GSE127917	nfyb-1(cu13); isp-1(qm150)	24	17.62	422.88	0.8796821793	21.1123723042	0.8796821793	0.8796821093	1	nfyb-1(cu13); isp-1(qm150)	None	148	Illumina HiSeq 2500	SINGLE	cDNA	None
SRR8689287	GSE127917	nfyb-1(cu13); isp-1(qm150)	24	17.62	422.88	0.8796821793	21.1123723042	0.8796821793	0.8796821093	1	nfyb-1(cu13); isp-1(qm150)	None	131	Illumina HiSeq 2500	SINGLE	cDNA	None
SRR8689291	GSE127917	nfyb-1(cu13); isp-1(qm150)	24	17.62	422.88	0.8796821793	21.1123723042	0.8796821793	0.8796821093	1	nfyb-1(cu13); isp-1(qm150)	None	148	Illumina HiSeq 2500	SINGLE	cDNA	None
SRR5182202	GSE93724	N2	1	17.34	416.16	0.8938869666	0.8938869666	0.0372452903	0.0372452791	0.0416666667	N2	None	75	NextSeq 500	SINGLE	cDNA	None	None
SRR5182203	GSE93724	N2	1	17.34	416.16	0.8938869666	0.8938869666	0.0372452903	0.0372452791	0.0416666667	N2	None	75	NextSeq 500	SINGLE	cDNA	None	None
SRR5182204	GSE93724	N2	1	17.34	416.16	0.8938869666	0.8938869666	0.0372452903	0.0372452791	0.0416666667	N2	None	75	NextSeq 500	SINGLE	cDNA	None	None
SRR5182205	GSE93724	N2	1	17.34	416.16	0.8938869666	0.8938869666	0.0372452903	0.0372452791	0.0416666667	N2	None	75	NextSeq 500	SINGLE	cDNA	None	None
SRR5182206	GSE93724	N2	1	17.34	416.16	0.8938869666	0.8938869666	0.0372452903	0.0372452791	0.0416666667	N2	None	75	NextSeq 500	SINGLE	cDNA	None	None
SRR5182207	GSE93724	N2	1	17.34	416.16	0.8938869666	0.8938869666	0.0372452903	0.0372452791	0.0416666667	N2	None	75	NextSeq 500	SINGLE	cDNA	None	None
SRR6761006	GSE110984	N2	1	17.3	415.2	0.8959537572	0.8959537572	0.0373314066	0.0373313954	0.0416666667	N2	None	75	Illumina NextSeq 500	SINGLE		None	None
SRR6761007	GSE110984	N2	1	17.3	415.2	0.8959537572	0.8959537572	0.0373314066	0.0373313954	0.0416666667	N2	None	75	Illumina NextSeq 500	SINGLE		None	None
SRR6761008	GSE110984	N2	1	17.3	415.2	0.8959537572	0.8959537572	0.0373314066	0.0373313954	0.0416666667	N2	None	75	Illumina NextSeq 500	SINGLE		None	None
SRR6761015	GSE110984	N2	1	17.3	415.2	0.8959537572	0.8959537572	0.0373314066	0.0373313954	0.0416666667	N2	None	75	Illumina NextSeq 500	SINGLE		None	None
SRR6761016	GSE110984	N2	1	17.3	415.2	0.8959537572	0.8959537572	0.0373314066	0.0373313954	0.0416666667	N2	None	75	Illumina NextSeq 500	SINGLE		None	None
SRR6761017	GSE110984	N2	1	17.3	415.2	0.8959537572	0.8959537572	0.0373314066	0.0373313954	0.0416666667	N2	None	75	Illumina NextSeq 500	SINGLE		None	None
SRR3657711	GSE83239	mir-60(n4947);spe-9(hc88)	1	16.83	403.92	0.9209744504	0.9209744504	0.0383739354	0.0383739242	0.0416666667	mir-60(n4947);spe-9(hc88)	None	100	Illumina HiSeq 2000	SINGLE	cDNA	None	None
SRR3657712	GSE83239	mir-60(n4947);spe-9(hc88)	1	16.83	403.92	0.9209744504	0.9209744504	0.0383739354	0.0383739242	0.0416666667	mir-60(n4947);spe-9(hc88)	None	100	Illumina HiSeq 2000	SINGLE	cDNA	None	None
SRR3657718	GSE83239	mir-60(n4947);spe-9(hc88)	1	16.83	403.92	0.9209744504	0.9209744504	0.0383739354	0.0383739242	0.0416666667	mir-60(n4947);spe-9(hc88)	None	100	Illumina HiSeq 2000	SINGLE	cDNA	None	None
SRR3657719	GSE83239	mir-60(n4947);spe-9(hc88)	1	16.83	403.92	0.9209744504	0.9209744504	0.0383739354	0.0383739242	0.0416666667	mir-60(n4947);spe-9(hc88)	None	100	Illumina HiSeq 2000	SINGLE	cDNA	None	None
SRR7474925	SRP152334	glp-1(e2141)	1	16.73	401.52	0.9264793784	0.9264793784	0.0386033074	0.0386032962	0.0416666667	glp-1(e2141)	FUDR	51	Illumina HiSeq 2500	SINGLE	Oligo-dT	None	FUDR
SRR7474926	SRP152334	glp-1(e2141)	1	16.73	401.52	0.9264793784	0.9264793784	0.0386033074	0.0386032962	0.0416666667	glp-1(e2141)	FUDR	51	Illumina HiSeq 2500	SINGLE	Oligo-dT	None	FUDR
SRR8689281	GSE127917	nfyb-1(cu13)	24	16.39	393.36	0.9456985967	22.6967663209	0.9456985967	0.9456985162	1	nfyb-1(cu13)	None	148	Illumina HiSeq 2500	SINGLE	cDNA	None
SRR8689285	GSE127917	nfyb-1(cu13)	24	16.39	393.36	0.9456985967	22.6967663209	0.9456985967	0.9456985162	1	nfyb-1(cu13)	None	149	Illumina HiSeq 2500	SINGLE	cDNA	None
SRR8689289	GSE127917	nfyb-1(cu13)	24	16.39	393.36	0.9456985967	22.6967663209	0.9456985967	0.9456985162	1	nfyb-1(cu13)	None	148	Illumina HiSeq 2500	SINGLE	cDNA	None
SRR6207027	GSE106079	fer-15(b26) II; fem-1(hc17) IV	24	15.5	372	1	24	1	0.9999999097	1	fer-15(b26) II; fem-1(hc17) IV	None	36	Illumina Genome Analyzer IIx	SINGLE	cDNA	None
SRR6207028	GSE106079	fer-15(b26) II; fem-1(hc17) IV	120	15.5	372	1	120	5	4.9998624113	5	fer-15(b26) II; fem-1(hc17) IV	None	36	Illumina Genome Analyzer IIx	SINGLE	cDNA	None
SRR6207029	GSE106079	fer-15(b26) II; fem-1(hc17) IV	216	15.5	372	1	216	9	8.9752858699	9	fer-15(b26) II; fem-1(hc17) IV	None	36	Illumina Genome Analyzer IIx	SINGLE	cDNA	None
SRR6207030	GSE106079	fer-15(b26) II; fem-1(hc17) IV	312	15.5	372	1	312	13	12.4164621233	13	fer-15(b26) II; fem-1(hc17) IV	None	36	Illumina Genome Analyzer IIx	SINGLE	cDNA	None
SRR7474937	SRP152334	daf-2(e1370);hlh-30(tm1978)	1	15.42	370.08	1.0051880674	1.0051880674	0.0418828361	0.0418828248	0.0416666667	daf-2(e1370);hlh-30(tm1978)	FUDR	51	Illumina HiSeq 2500	SINGLE	Oligo-dT	None	FUDR
SRR7474938	SRP152334	daf-2(e1370);hlh-30(tm1978)	1	15.42	370.08	1.0051880674	1.0051880674	0.0418828361	0.0418828248	0.0416666667	daf-2(e1370);hlh-30(tm1978)	FUDR	51	Illumina HiSeq 2500	SINGLE	Oligo-dT	None	FUDR
SRR2176164	GSE72232	N2	1	15.2	364.8	1.0197368421	1.0197368421	0.0424890351	0.0424890238	0.0416666667	N2	None	76	Illumina HiSeq 2500	SINGLE	cDNA	None	None
SRR2176168	GSE72232	N2	1	15.2	364.8	1.0197368421	1.0197368421	0.0424890351	0.0424890238	0.0416666667	N2	None	76	Illumina HiSeq 2500	SINGLE	cDNA	None	None
SRR2176172	GSE72232	N2	1	15.2	364.8	1.0197368421	1.0197368421	0.0424890351	0.0424890238	0.0416666667	N2	None	76	Illumina HiSeq 2500	SINGLE	cDNA	None	None
SRR3657715	GSE83239	spe-9(hc88)	1	15	360	1.0333333333	1.0333333333	0.0430555556	0.0430555442	0.0416666667	spe-9(hc88)	None	100	Illumina HiSeq 2000	SINGLE	cDNA	None	None
SRR3657716	GSE83239	spe-9(hc88)	1	15	360	1.0333333333	1.0333333333	0.0430555556	0.0430555442	0.0416666667	spe-9(hc88)	None	100	Illumina HiSeq 2000	SINGLE	cDNA	None	None
SRR3657722	GSE83239	spe-9(hc88)	1	15	360	1.0333333333	1.0333333333	0.0430555556	0.0430555442	0.0416666667	spe-9(hc88)	None	100	Illumina HiSeq 2000	SINGLE	cDNA	None	None
SRR3657723	GSE83239	spe-9(hc88)	1	15	360	1.0333333333	1.0333333333	0.0430555556	0.0430555442	0.0416666667	spe-9(hc88)	None	100	Illumina HiSeq 2000	SINGLE	cDNA	None	None
SRR7474948	SRP152334	daf-16(mu86);hlh-30(tm1978)_6mMtBOOH	1	14.99	359.76	1.0340226818	1.0340226818	0.0430842784	0.0430842671	0.0416666667	daf-16(mu86);hlh-30(tm1978)	6h 6 mM tBOOH+FUDR	50	Illumina HiSeq 2000	SINGLE	Oligo-dT	None	FUDR
SRR7474959	SRP152334	daf-16(mu86);hlh-30(tm1978)_6mMtBOOH	1	14.99	359.76	1.0340226818	1.0340226818	0.0430842784	0.0430842671	0.0416666667	daf-16(mu86);hlh-30(tm1978)	6h 6 mM tBOOH+FUDR	50	Illumina HiSeq 2000	SINGLE	Oligo-dT	None	FUDR
SRR7474960	SRP152334	daf-16(mu86);hlh-30(tm1978)_6mMtBOOH	1	14.99	359.76	1.0340226818	1.0340226818	0.0430842784	0.0430842671	0.0416666667	daf-16(mu86);hlh-30(tm1978)	6h 6 mM tBOOH+FUDR	50	Illumina HiSeq 2000	SINGLE	Oligo-dT	None	FUDR
SRR7474906	SRP152334	daf-16(mu86)_6mMtBOOH	1	14.39	345.36	1.0771369006	1.0771369006	0.0448807042	0.0448806928	0.0416666667	daf-16(mu86)	6h 6 mM tBOOH+FUDR	50	Illumina HiSeq 2000	SINGLE	Oligo-dT	None	FUDR
SRR7474907	SRP152334	daf-16(mu86)_6mMtBOOH	1	14.39	345.36	1.0771369006	1.0771369006	0.0448807042	0.0448806928	0.0416666667	daf-16(mu86)	6h 6 mM tBOOH+FUDR	50	Illumina HiSeq 2000	SINGLE	Oligo-dT	None	FUDR
SRR7474945	SRP152334	daf-16(mu86)_6mMtBOOH	1	14.39	345.36	1.0771369006	1.0771369006	0.0448807042	0.0448806928	0.0416666667	daf-16(mu86)	6h 6 mM tBOOH+FUDR	50	Illumina HiSeq 2000	SINGLE	Oligo-dT	None	FUDR
SRR7474917	SRP152334	N2	1	14.11	338.64	1.0985116938	1.0985116938	0.0457713206	0.0457713092	0.0416666667	N2	FUDR	50	Illumina HiSeq 2000	SINGLE	Oligo-dT	None	FUDR
SRR7474931	SRP152334	N2	1	14.11	338.64	1.0985116938	1.0985116938	0.0457713206	0.0457713092	0.0416666667	N2	FUDR	50	Illumina HiSeq 2000	SINGLE	Oligo-dT	None	FUDR
SRR7474932	SRP152334	N2	1	14.11	338.64	1.0985116938	1.0985116938	0.0457713206	0.0457713092	0.0416666667	N2	FUDR	50	Illumina HiSeq 2000	SINGLE	Oligo-dT	None	FUDR
SRR7474933	SRP152334	N2	1	14.11	338.64	1.0985116938	1.0985116938	0.0457713206	0.0457713092	0.0416666667	N2	FUDR	51	Illumina HiSeq 2500	SINGLE	Oligo-dT	None	FUDR
SRR7474934	SRP152334	N2	1	14.11	338.64	1.0985116938	1.0985116938	0.0457713206	0.0457713092	0.0416666667	N2	FUDR	51	Illumina HiSeq 2500	SINGLE	Oligo-dT	None	FUDR
SRR7474939	SRP152334	N2	1	14.11	338.64	1.0985116938	1.0985116938	0.0457713206	0.0457713092	0.0416666667	N2	FUDR	51	Illumina HiSeq 2500	SINGLE	Oligo-dT	None	FUDR
SRR7474940	SRP152334	N2	1	14.11	338.64	1.0985116938	1.0985116938	0.0457713206	0.0457713092	0.0416666667	N2	FUDR	51	Illumina HiSeq 2500	SINGLE	Oligo-dT	None	FUDR
SRR7474949	SRP152334	hlh-30(tm1978)_6mMtBOOH	1	14.02	336.48	1.1055634807	1.1055634807	0.046065145	0.0460651336	0.0416666667	hlh-30(tm1978)	6h 6 mM tBOOH+FUDR	50	Illumina HiSeq 2000	SINGLE	Oligo-dT	None	FUDR
SRR7474958	SRP152334	hlh-30(tm1978)_6mMtBOOH	1	14.02	336.48	1.1055634807	1.1055634807	0.046065145	0.0460651336	0.0416666667	hlh-30(tm1978)	6h 6 mM tBOOH+FUDR	50	Illumina HiSeq 2000	SINGLE	Oligo-dT	None	FUDR
SRR7474963	SRP152334	hlh-30(tm1978)_6mMtBOOH	1	14.02	336.48	1.1055634807	1.1055634807	0.046065145	0.0460651336	0.0416666667	hlh-30(tm1978)	6h 6 mM tBOOH+FUDR	50	Illumina HiSeq 2000	SINGLE	Oligo-dT	None	FUDR
SRR8435670	GSE124994	gon-2(q388);gem-1(bc364)	1	11.75	282	1.3191489362	1.3191489362	0.054964539	0.0549645274	0.0416666667	gon-2(q388);gem-1(bc364)	None	51	Illumina HiSeq 2500	SINGLE	cDNA	None	None
SRR8435671	GSE124994	gon-2(q388);gem-1(bc364)	1	11.75	282	1.3191489362	1.3191489362	0.054964539	0.0549645274	0.0416666667	gon-2(q388);gem-1(bc364)	None	51	Illumina HiSeq 2500	SINGLE	cDNA	None	None
SRR8435672	GSE124994	gon-2(q388);gem-1(bc364)	1	11.75	282	1.3191489362	1.3191489362	0.054964539	0.0549645274	0.0416666667	gon-2(q388);gem-1(bc364)	None	51	Illumina HiSeq 2500	SINGLE	cDNA	None	None
SRR8435667	GSE124994	fem-3(q20) IV	1	11.0833333333	265.9999999992	1.3984962406	1.3984962406	0.0582706767	0.058270665	0.0416666667	fem-3(q20)	None	51	Illumina HiSeq 2500	SINGLE	cDNA	None	None
SRR8435668	GSE124994	fem-3(q20) IV	1	11.0833333333	265.9999999992	1.3984962406	1.3984962406	0.0582706767	0.058270665	0.0416666667	fem-3(q20)	None	51	Illumina HiSeq 2500	SINGLE	cDNA	None	None
SRR8435669	GSE124994	fem-3(q20) IV	1	11.0833333333	265.9999999992	1.3984962406	1.3984962406	0.0582706767	0.058270665	0.0416666667	fem-3(q20)	None	51	Illumina HiSeq 2500	SINGLE	cDNA	None	None
SRR6761035	GSE110984	nuo-6(qm200);hif-1(ia4)	1	11.01	264.24	1.4078110808	1.4078110808	0.058658795	0.0586587833	0.0416666667	nuo-6(qm200);hif-1(ia4)	None	75	Illumina NextSeq 500	SINGLE		None	None
SRR6761036	GSE110984	nuo-6(qm200);hif-1(ia4)	1	11.01	264.24	1.4078110808	1.4078110808	0.058658795	0.0586587833	0.0416666667	nuo-6(qm200);hif-1(ia4)	None	75	Illumina NextSeq 500	SINGLE		None	None
SRR7474935	SRP152334	daf-16(mgDf47);daf-2(e1370)	1	10.39	249.36	1.4918190568	1.4918190568	0.0621591274	0.0621591155	0.0416666667	daf-16(mgDf47);daf-2(e1370)	FUDR	51	Illumina HiSeq 2500	SINGLE	Oligo-dT	None	FUDR
SRR7474936	SRP152334	daf-16(mgDf47);daf-2(e1370)	1	10.39	249.36	1.4918190568	1.4918190568	0.0621591274	0.0621591155	0.0416666667	daf-16(mgDf47);daf-2(e1370)	FUDR	51	Illumina HiSeq 2500	SINGLE	Oligo-dT	None	FUDR
SRR7474918	SRP152334	daf-16(mu86)	1	10.04	240.96	1.5438247012	1.5438247012	0.0643260292	0.0643260173	0.0416666667	daf-16(mu86)	FUDR	50	Illumina HiSeq 2000	SINGLE	Oligo-dT	None	FUDR
SRR7474927	SRP152334	daf-16(mu86);glp-1(e2141)	1	10.04	240.96	1.5438247012	1.5438247012	0.0643260292	0.0643260173	0.0416666667	daf-16(mu86);glp-1(e2141)	FUDR	51	Illumina HiSeq 2500	SINGLE	Oligo-dT	None	FUDR
SRR7474928	SRP152334	daf-16(mu86);glp-1(e2141)	1	10.04	240.96	1.5438247012	1.5438247012	0.0643260292	0.0643260173	0.0416666667	daf-16(mu86);glp-1(e2141)	FUDR	51	Illumina HiSeq 2500	SINGLE	Oligo-dT	None	FUDR
SRR7474954	SRP152334	daf-16(mu86)	1	10.04	240.96	1.5438247012	1.5438247012	0.0643260292	0.0643260173	0.0416666667	daf-16(mu86)	FUDR	50	Illumina HiSeq 2000	SINGLE	Oligo-dT	None	FUDR
SRR7474955	SRP152334	daf-16(mu86)	1	10.04	240.96	1.5438247012	1.5438247012	0.0643260292	0.0643260173	0.0416666667	daf-16(mu86)	FUDR	50	Illumina HiSeq 2000	SINGLE	Oligo-dT	None	FUDR
SRR7474929	SRP152334	glp-1(e2141);hlh-30(tm1978)	1	9.31	223.44	1.6648764769	1.6648764769	0.0693698532	0.0693698412	0.0416666667	glp-1(e2141);hlh-30(tm1978)	FUDR	51	Illumina HiSeq 2500	SINGLE	Oligo-dT	None	FUDR
SRR7474930	SRP152334	glp-1(e2141);hlh-30(tm1978)	1	9.31	223.44	1.6648764769	1.6648764769	0.0693698532	0.0693698412	0.0416666667	glp-1(e2141);hlh-30(tm1978)	FUDR	51	Illumina HiSeq 2500	SINGLE	Oligo-dT	None	FUDR
SRR7474951	SRP152334	hlh-30(tm1978)	1	8.94	214.56	1.7337807606	1.7337807606	0.072240865	0.0722408529	0.0416666667	hlh-30(tm1978)	FUDR	50	Illumina HiSeq 2000	SINGLE	Oligo-dT	None	FUDR
SRR7474956	SRP152334	hlh-30(tm1978)	1	8.94	214.56	1.7337807606	1.7337807606	0.072240865	0.0722408529	0.0416666667	hlh-30(tm1978)	FUDR	50	Illumina HiSeq 2000	SINGLE	Oligo-dT	None	FUDR
SRR7474957	SRP152334	hlh-30(tm1978)	1	8.94	214.56	1.7337807606	1.7337807606	0.072240865	0.0722408529	0.0416666667	hlh-30(tm1978)	FUDR	50	Illumina HiSeq 2000	SINGLE	Oligo-dT	None	FUDR
SRR2176166	GSE72232	mir-71(n4115)	1	8.7	208.8	1.7816091954	1.7816091954	0.0742337165	0.0742337043	0.0416666667	mir-71(n4115)	None	76	Illumina HiSeq 2500	SINGLE	cDNA	None	None
SRR2176170	GSE72232	mir-71(n4115)	1	8.7	208.8	1.7816091954	1.7816091954	0.0742337165	0.0742337043	0.0416666667	mir-71(n4115)	None	76	Illumina HiSeq 2500	SINGLE	cDNA	None	None
SRR2176174	GSE72232	mir-71(n4115)	1	8.7	208.8	1.7816091954	1.7816091954	0.0742337165	0.0742337043	0.0416666667	mir-71(n4115)	None	76	Illumina HiSeq 2500	SINGLE	cDNA	None	None
SRR10200219	GSE138129	isp-1(qm150) + ev	12	26.5	636	0.5849056604	7.0188679245	0.2924528302	0.2924528105	0.5	isp-1(qm150)	None	201	Illumina HiSeq 2500	PAIRED	cDNA	Empty vector
SRR10200220	GSE138129	isp-1(qm150) + ev	12	26.5	636	0.5849056604	7.0188679245	0.2924528302	0.2924528105	0.5	isp-1(qm150)	None	201	Illumina HiSeq 2500	PAIRED	cDNA	Empty vector
SRR10200221	GSE138129	isp-1(qm150) + ev	12	26.5	636	0.5849056604	7.0188679245	0.2924528302	0.2924528105	0.5	isp-1(qm150)	None	201	Illumina HiSeq 2500	PAIRED	cDNA	Empty vector
SRR6983674	GSE112978	ceh-60(ok1485)	16	35	840	0.4428571429	7.0857142857	0.2952380952	0.2952380754	0.6666666667	ceh-60(ok1485)	None	50	Illumina HiSeq 2500	SINGLE	cDNA	None	None
SRR6983675	GSE112978	ceh-60(ok1485)	16	35	840	0.4428571429	7.0857142857	0.2952380952	0.2952380754	0.6666666667	ceh-60(ok1485)	None	50	Illumina HiSeq 2500	SINGLE	cDNA	None	None
SRR6983676	GSE112978	ceh-60(ok1485)	16	35	840	0.4428571429	7.0857142857	0.2952380952	0.2952380754	0.6666666667	ceh-60(ok1485)	None	50	Illumina HiSeq 2500	SINGLE	cDNA	None	None
SRR5684035	GSE100045	fer-15(b26) II;fem-1(hc17)IV + daf-2(RNAi)	24	51.94	1246.56	0.2984212553	7.1621101271	0.2984212553	0.2984212353	1	fer-15(b26);fem-1(hc17)	None	75	NextSeq 500	SINGLE	cDNA	daf-2	None
SRR5684036	GSE100045	fer-15(b26) II;fem-1(hc17)IV + daf-2(RNAi)	24	51.94	1246.56	0.2984212553	7.1621101271	0.2984212553	0.2984212353	1	fer-15(b26);fem-1(hc17)	None	75	NextSeq 500	SINGLE	cDNA	daf-2	None
SRR2185657	GSE72426	daf-2(e1370)	24	45.76	1098.24	0.3387237762	8.1293706294	0.3387237762	0.3387237544	1	daf-2(e1370)	None	202	Illumina HiSeq 2000	PAIRED	cDNA	None	None
SRR2185658	GSE72426	daf-2(e1370)	24	45.76	1098.24	0.3387237762	8.1293706294	0.3387237762	0.3387237544	1	daf-2(e1370)	None	202	Illumina HiSeq 2000	PAIRED	cDNA	None	None
SRR2185659	GSE72426	daf-2(e1370)	24	45.76	1098.24	0.3387237762	8.1293706294	0.3387237762	0.3387237544	1	daf-2(e1370)	None	202	Illumina HiSeq 2000	PAIRED	cDNA	None	None
SRR8255708	GSE112978	ceh-60(ok1485);pqm-1(rhd90)	16	30	720	0.5166666667	8.2666666667	0.3444444444	0.3444444224	0.6666666667	ceh-60(ok1485);pqm-1(rhd90)	None	50	Illumina HiSeq 2500	SINGLE	cDNA	None	None
SRR8255709	GSE112978	ceh-60(ok1485);pqm-1(rhd90)	16	30	720	0.5166666667	8.2666666667	0.3444444444	0.3444444224	0.6666666667	ceh-60(ok1485);pqm-1(rhd90)	None	50	Illumina HiSeq 2500	SINGLE	cDNA	None	None
SRR8255710	GSE112978	ceh-60(ok1485);pqm-1(rhd90)	16	30	720	0.5166666667	8.2666666667	0.3444444444	0.3444444224	0.6666666667	ceh-60(ok1485);pqm-1(rhd90)	None	50	Illumina HiSeq 2500	SINGLE	cDNA	None	None
SRR2185672	GSE72426	daf-16(tm6659);daf-2(e1370)	24	44.53	1068.72	0.3480799461	8.3539187065	0.3480799461	0.3480799239	1	daf-16(tm6659);daf-2(e1370)	None	202	Illumina HiSeq 2000	PAIRED	cDNA	None	None
SRR2185673	GSE72426	daf-16(tm6659);daf-2(e1370)	24	44.53	1068.72	0.3480799461	8.3539187065	0.3480799461	0.3480799239	1	daf-16(tm6659);daf-2(e1370)	None	202	Illumina HiSeq 2000	PAIRED	cDNA	None	None
SRR2185674	GSE72426	daf-16(tm6659);daf-2(e1370)	24	44.53	1068.72	0.3480799461	8.3539187065	0.3480799461	0.3480799239	1	daf-16(tm6659);daf-2(e1370)	None	202	Illumina HiSeq 2000	PAIRED	cDNA	None	None
SRR5202809	GSE94077	daf-2(e1370)	24	40	960	0.3875	9.3	0.3875	0.3874999757	1	daf-2(e1370)	None	302	Illumina HiSeq 2500	PAIRED	cDNA	None	None
SRR5202813	GSE94077	daf-2(e1370)	24	40	960	0.3875	9.3	0.3875	0.3874999757	1	daf-2(e1370)	None	302	Illumina HiSeq 2500	PAIRED	cDNA	None	None
ERR947360	ERP010876	glp-1(e2141ts)	24	39.33	943.92	0.394101195	9.4584286804	0.394101195	0.3941011704	1	glp-1(e2141)	None	100	Illumina HiSeq 2500	SINGLE	PCR	Empty vector	None
ERR947361	ERP010876	glp-1(e2141ts)	24	39.33	943.92	0.394101195	9.4584286804	0.394101195	0.3941011704	1	glp-1(e2141)	None	100	Illumina HiSeq 2500	SINGLE	PCR	Empty vector	None
ERR947362	ERP010876	glp-1(e2141ts)	24	39.33	943.92	0.394101195	9.4584286804	0.394101195	0.3941011704	1	glp-1(e2141)	None	100	Illumina HiSeq 2500	SINGLE	PCR	Empty vector	None
ERR947363	ERP010876	glp-1(e2141ts)	24	39.33	943.92	0.394101195	9.4584286804	0.394101195	0.3941011704	1	glp-1(e2141)	None	99	Illumina HiSeq 2500	SINGLE	PCR	Empty vector	None
ERR947364	ERP010876	glp-1(e2141ts)	24	39.33	943.92	0.394101195	9.4584286804	0.394101195	0.3941011704	1	glp-1(e2141)	None	99	Illumina HiSeq 2500	SINGLE	PCR	Empty vector	None
ERR947365	ERP010876	glp-1(e2141ts)	24	39.33	943.92	0.394101195	9.4584286804	0.394101195	0.3941011704	1	glp-1(e2141)	None	99	Illumina HiSeq 2500	SINGLE	PCR	Empty vector	None
SRR8255699	GSE112978	pqm-1(ok485)	16	26	624	0.5961538462	9.5384615385	0.3974358974	0.3974358726	0.6666666667	pqm-1(ok485)	None	50	Illumina HiSeq 2500	SINGLE	cDNA	None	None
SRR8255700	GSE112978	pqm-1(ok485)	16	26	624	0.5961538462	9.5384615385	0.3974358974	0.3974358726	0.6666666667	pqm-1(ok485)	None	50	Illumina HiSeq 2500	SINGLE	cDNA	None	None
SRR8255701	GSE112978	pqm-1(ok485)	16	26	624	0.5961538462	9.5384615385	0.3974358974	0.3974358726	0.6666666667	pqm-1(ok485)	None	50	Illumina HiSeq 2500	SINGLE	cDNA	None	None
SRR10200213	GSE138129	N2 + ev	12	18.4	441.6	0.8423913043	10.1086956522	0.4211956522	0.4211956261	0.5	N2	None	200	Illumina HiSeq 2500	PAIRED	cDNA	Empty vector
SRR10200214	GSE138129	N2 + ev	12	18.4	441.6	0.8423913043	10.1086956522	0.4211956522	0.4211956261	0.5	N2	None	201	Illumina HiSeq 2500	PAIRED	cDNA	Empty vector
SRR10200215	GSE138129	N2 + ev	12	18.4	441.6	0.8423913043	10.1086956522	0.4211956522	0.4211956261	0.5	N2	None	201	Illumina HiSeq 2500	PAIRED	cDNA	Empty vector
SRR5757275	GSE100482	N2_AZT	16	24.5	588	0.6326530612	10.1224489796	0.4217687075	0.4217686813	0.6666666667	N2	AZT	51	Illumina HiSeq 2000	SINGLE	cDNA	None	None
SRR5757276	GSE100482	N2_AZT	16	24.5	588	0.6326530612	10.1224489796	0.4217687075	0.4217686813	0.6666666667	N2	AZT	51	Illumina HiSeq 2000	SINGLE	cDNA	None	None
SRR5757277	GSE100482	N2_AZT	16	24.5	588	0.6326530612	10.1224489796	0.4217687075	0.4217686813	0.6666666667	N2	AZT	51	Illumina HiSeq 2000	SINGLE	cDNA	None	None
SRR5757281	GSE100482	N2_d4T	16	23.3	559.2	0.6652360515	10.643776824	0.443490701	0.4434906736	0.6666666667	N2	d4T	51	Illumina HiSeq 2000	SINGLE	cDNA	None	None
SRR5757282	GSE100482	N2_d4T	16	23.3	559.2	0.6652360515	10.643776824	0.443490701	0.4434906736	0.6666666667	N2	d4T	51	Illumina HiSeq 2000	SINGLE	cDNA	None	None
SRR5757283	GSE100482	N2_d4T	16	23.3	559.2	0.6652360515	10.643776824	0.443490701	0.4434906736	0.6666666667	N2	d4T	51	Illumina HiSeq 2000	SINGLE	cDNA	None	None
SRR6983668	GSE112978	N2	16	23	552	0.6739130435	10.7826086957	0.4492753623	0.4492753346	0.6666666667	N2	None	50	Illumina HiSeq 2500	SINGLE	cDNA	None	None
SRR6983669	GSE112978	N2	16	23	552	0.6739130435	10.7826086957	0.4492753623	0.4492753346	0.6666666667	N2	None	50	Illumina HiSeq 2500	SINGLE	cDNA	None	None
SRR6983670	GSE112978	N2	16	23	552	0.6739130435	10.7826086957	0.4492753623	0.4492753346	0.6666666667	N2	None	50	Illumina HiSeq 2500	SINGLE	cDNA	None	None
SRR8255702	GSE112978	pqm-1(rhd90)	16	23	552	0.6739130435	10.7826086957	0.4492753623	0.4492753346	0.6666666667	pqm-1(rhd90)	None	50	Illumina HiSeq 2500	SINGLE	cDNA	None	None
SRR8255703	GSE112978	pqm-1(rhd90)	16	23	552	0.6739130435	10.7826086957	0.4492753623	0.4492753346	0.6666666667	pqm-1(rhd90)	None	50	Illumina HiSeq 2500	SINGLE	cDNA	None	None
SRR8255704	GSE112978	pqm-1(rhd90)	16	23	552	0.6739130435	10.7826086957	0.4492753623	0.4492753346	0.6666666667	pqm-1(rhd90)	None	50	Illumina HiSeq 2500	SINGLE	cDNA	None	None
SRR8255705	GSE112978	ceh-60(ok1485);pqm-1(ok485)	16	23	552	0.6739130435	10.7826086957	0.4492753623	0.4492753346	0.6666666667	ceh-60(ok1485);pqm-1(ok485)	None	50	Illumina HiSeq 2500	SINGLE	cDNA	None	None
SRR8255706	GSE112978	ceh-60(ok1485);pqm-1(ok485)	16	23	552	0.6739130435	10.7826086957	0.4492753623	0.4492753346	0.6666666667	ceh-60(ok1485);pqm-1(ok485)	None	50	Illumina HiSeq 2500	SINGLE	cDNA	None	None
SRR8255707	GSE112978	ceh-60(ok1485);pqm-1(ok485)	16	23	552	0.6739130435	10.7826086957	0.4492753623	0.4492753346	0.6666666667	ceh-60(ok1485);pqm-1(ok485)	None	50	Illumina HiSeq 2500	SINGLE	cDNA	None	None
SRR2185669	GSE72426	daf-16(tm5032);daf-2(e1370)	24	33.47	803.28	0.4631012847	11.1144308336	0.4631012847	0.4631012561	1	daf-16(tm5032);daf-2(e1370)	None	202	Illumina HiSeq 2000	PAIRED	cDNA	None	None
SRR2185670	GSE72426	daf-16(tm5032);daf-2(e1370)	24	33.47	803.28	0.4631012847	11.1144308336	0.4631012847	0.4631012561	1	daf-16(tm5032);daf-2(e1370)	None	202	Illumina HiSeq 2000	PAIRED	cDNA	None	None
SRR2185671	GSE72426	daf-16(tm5032);daf-2(e1370)	24	33.47	803.28	0.4631012847	11.1144308336	0.4631012847	0.4631012561	1	daf-16(tm5032);daf-2(e1370)	None	202	Illumina HiSeq 2000	PAIRED	cDNA	None	None
SRR2185666	GSE72426	daf-16(tm5030);daf-2(e1370)	24	33.37	800.88	0.464489062	11.1477374888	0.464489062	0.4644890333	1	daf-16(tm5030);daf-2(e1370)	None	202	Illumina HiSeq 2000	PAIRED	cDNA	None	None
SRR2185667	GSE72426	daf-16(tm5030);daf-2(e1370)	24	33.37	800.88	0.464489062	11.1477374888	0.464489062	0.4644890333	1	daf-16(tm5030);daf-2(e1370)	None	202	Illumina HiSeq 2000	PAIRED	cDNA	None	None
SRR2185668	GSE72426	daf-16(tm5030);daf-2(e1370)	24	33.37	800.88	0.464489062	11.1477374888	0.464489062	0.4644890333	1	daf-16(tm5030);daf-2(e1370)	None	202	Illumina HiSeq 2000	PAIRED	cDNA	None	None
SRR5196704	SRP097655	flr-4(n2259)_ev	24	32.93	790.32	0.4706954145	11.2966899484	0.4706954145	0.4706953854	1	flr-4(n2259)	FUDR	34	Illumina Genome Analyzer IIx	SINGLE	RANDOM	Empty vector	FUDR
SRR5196703	SRP097655	N2_flr4	24	32.38	777.12	0.4786905497	11.4885731933	0.4786905497	0.4786905201	1	N2	FUDR	34	Illumina Genome Analyzer IIx	SINGLE	RANDOM	flr-4	FUDR
SRR8435676	GSE124994	gon-2(q388);gem-1(bc364)	9	11.75	282	1.3191489362	11.8723404255	0.4946808511	0.4946808204	0.375	gon-2(q388);gem-1(bc364)	None	51	Illumina HiSeq 2500	SINGLE	cDNA	None	None
SRR8435677	GSE124994	gon-2(q388);gem-1(bc364)	9	11.75	282	1.3191489362	11.8723404255	0.4946808511	0.4946808204	0.375	gon-2(q388);gem-1(bc364)	None	51	Illumina HiSeq 2500	SINGLE	cDNA	None	None
SRR10200222	GSE138129	isp-1(qm150) + vrk-1 RNAi	12	15.6	374.4	0.9935897436	11.9230769231	0.4967948718	0.496794841	0.5	isp-1(qm150)	None	200	Illumina HiSeq 2500	PAIRED	cDNA	vrk-1 RNAi
SRR10200223	GSE138129	isp-1(qm150) + vrk-1 RNAi	12	15.6	374.4	0.9935897436	11.9230769231	0.4967948718	0.496794841	0.5	isp-1(qm150)	None	201	Illumina HiSeq 2500	PAIRED	cDNA	vrk-1 RNAi
SRR10200224	GSE138129	isp-1(qm150) + vrk-1 RNAi	12	15.6	374.4	0.9935897436	11.9230769231	0.4967948718	0.496794841	0.5	isp-1(qm150)	None	201	Illumina HiSeq 2500	PAIRED	cDNA	vrk-1 RNAi
SRR10533876	GSE141041	glp-4 + L4440+atp-2 RNAi	24	30	720	0.5166666667	12.4	0.5166666667	0.5166666345	1	glp-4	None	202	Illumina HiSeq 2500	PAIRED	cDNA	L4440+atp-2 RNAi
SRR10533877	GSE141041	glp-4 + L4440+atp-2 RNAi	24	30	720	0.5166666667	12.4	0.5166666667	0.5166666345	1	glp-4	None	202	Illumina HiSeq 2500	PAIRED	cDNA	L4440+atp-2 RNAi
SRR10533878	GSE141041	glp-4 + L4440+atp-2 RNAi	24	30	720	0.5166666667	12.4	0.5166666667	0.5166666345	1	glp-4	None	202	Illumina HiSeq 2500	PAIRED	cDNA	L4440+atp-2 RNAi
SRR10533879	GSE141041	glp-4 + L4440+atp-2 RNAi	24	30	720	0.5166666667	12.4	0.5166666667	0.5166666345	1	glp-4	None	202	Illumina HiSeq 2500	PAIRED	cDNA	L4440+atp-2 RNAi
SRR5757287	GSE100482	N2_FLT	16	19.8	475.2	0.7828282828	12.5252525253	0.5218855219	0.5218854894	0.6666666667	N2	FLT	51	Illumina HiSeq 2000	SINGLE	cDNA	None	None
SRR5757288	GSE100482	N2_FLT	16	19.8	475.2	0.7828282828	12.5252525253	0.5218855219	0.5218854894	0.6666666667	N2	FLT	51	Illumina HiSeq 2000	SINGLE	cDNA	None	None
SRR5757289	GSE100482	N2_FLT	16	19.8	475.2	0.7828282828	12.5252525253	0.5218855219	0.5218854894	0.6666666667	N2	FLT	51	Illumina HiSeq 2000	SINGLE	cDNA	None	None
SRR8435673	GSE124994	fem-3(q20) IV	9	11.0833333333	265.9999999992	1.3984962406	12.5864661655	0.5244360902	0.5244360575	0.375	fem-3(q20)	None	51	Illumina HiSeq 2500	SINGLE	cDNA	None	None
SRR8435674	GSE124994	fem-3(q20) IV	9	11.0833333333	265.9999999992	1.3984962406	12.5864661655	0.5244360902	0.5244360575	0.375	fem-3(q20)	None	51	Illumina HiSeq 2500	SINGLE	cDNA	None	None
SRR8435675	GSE124994	fem-3(q20) IV	9	11.0833333333	265.9999999992	1.3984962406	12.5864661655	0.5244360902	0.5244360575	0.375	fem-3(q20)	None	51	Illumina HiSeq 2500	SINGLE	cDNA	None	None
SRR4237204	PRJNA342407	eat-2(ad1116) + ev	24	28	672	0.5535714286	13.2857142857	0.5535714286	0.5535713938	1	eat-2(ad1116)	FUDR	34	Illumina Genome Analyzer IIx	SINGLE	RANDOM	Empty vector	FUDR
SRR4237215	PRJNA342407	eat-2(ad1116) + ev	24	28	672	0.5535714286	13.2857142857	0.5535714286	0.5535713938	1	eat-2(ad1116)	FUDR	34	Illumina Genome Analyzer IIx	SINGLE	RANDOM	Empty vector	FUDR
SRR4243047	PRJNA342407	eat-2(ad1116)	24	28	672	0.5535714286	13.2857142857	0.5535714286	0.5535713938	1	eat-2(ad1116)	FUDR	76	Illumina Genome Analyzer IIx	SINGLE	RANDOM	None	FUDR
SRR4243048	PRJNA342407	eat-2(ad1116)	24	28	672	0.5535714286	13.2857142857	0.5535714286	0.5535713938	1	eat-2(ad1116)	FUDR	72	Illumina Genome Analyzer IIx	SINGLE	RANDOM	None	FUDR
SRR5606847	PRJNA342407	eat-2(ad1116)	24	28	672	0.5535714286	13.2857142857	0.5535714286	0.5535713938	1	eat-2(ad1116)	FUDR	202	Illumina HiSeq 2500	PAIRED	RANDOM	None	FUDR
SRR5606848	PRJNA342407	eat-2(ad1116)	24	28	672	0.5535714286	13.2857142857	0.5535714286	0.5535713938	1	eat-2(ad1116)	FUDR	202	Illumina HiSeq 2500	PAIRED	RANDOM	None	FUDR
SRR5757263	GSE100482	N2	16	18	432	0.8611111111	13.7777777778	0.5740740741	0.5740740377	0.6666666667	N2	None	51	Illumina HiSeq 2000	SINGLE	cDNA	None	None
SRR5757264	GSE100482	N2	16	18	432	0.8611111111	13.7777777778	0.5740740741	0.5740740377	0.6666666667	N2	None	51	Illumina HiSeq 2000	SINGLE	cDNA	None	None
SRR5757265	GSE100482	N2	16	18	432	0.8611111111	13.7777777778	0.5740740741	0.5740740377	0.6666666667	N2	None	51	Illumina HiSeq 2000	SINGLE	cDNA	None	None
SRR5757269	GSE100482	N2_DMSO	16	18	432	0.8611111111	13.7777777778	0.5740740741	0.5740740377	0.6666666667	N2	DMSO	51	Illumina HiSeq 2000	SINGLE	cDNA	None	None
SRR5757270	GSE100482	N2_DMSO	16	18	432	0.8611111111	13.7777777778	0.5740740741	0.5740740377	0.6666666667	N2	DMSO	51	Illumina HiSeq 2000	SINGLE	cDNA	None	None
SRR5757271	GSE100482	N2_DMSO	16	18	432	0.8611111111	13.7777777778	0.5740740741	0.5740740377	0.6666666667	N2	DMSO	51	Illumina HiSeq 2000	SINGLE	cDNA	None	None
SRR1290426	GSE57739	N2_25C	9	10	240	1.55	13.95	0.58125	0.581249963	0.375	N2	25C	42	Illumina HiSeq 2000	SINGLE	cDNA	None	None
SRR1290430	GSE57739	N2_25C	9	10	240	1.55	13.95	0.58125	0.581249963	0.375	N2	25C	42	Illumina HiSeq 2000	SINGLE	cDNA	None	None
SRR10200216	GSE138129	N2 + vrk-1 RNAi	12	13.1	314.4	1.1832061069	14.1984732824	0.5916030534	0.5916030156	0.5	N2	None	201	Illumina HiSeq 2500	PAIRED	cDNA	vrk-1 RNAi
SRR10200217	GSE138129	N2 + vrk-1 RNAi	12	13.1	314.4	1.1832061069	14.1984732824	0.5916030534	0.5916030156	0.5	N2	None	201	Illumina HiSeq 2500	PAIRED	cDNA	vrk-1 RNAi
SRR10200218	GSE138129	N2 + vrk-1 RNAi	12	13.1	314.4	1.1832061069	14.1984732824	0.5916030534	0.5916030156	0.5	N2	None	201	Illumina HiSeq 2500	PAIRED	cDNA	vrk-1 RNAi
SRR5202810	GSE94077	smg-2(qd101);daf-2(e1370)	24	23.44	562.56	0.6612627986	15.8703071672	0.6612627986	0.6612627547	1	smg-2(qd101);daf-2(e1370)	None	302	Illumina HiSeq 2500	PAIRED	cDNA	None	None
SRR5202814	GSE94077	smg-2(qd101);daf-2(e1370)	24	23.44	562.56	0.6612627986	15.8703071672	0.6612627986	0.6612627547	1	smg-2(qd101);daf-2(e1370)	None	302	Illumina HiSeq 2500	PAIRED	cDNA	None	None
SRR10533872	GSE141041	glp-4 + L4440 RNAi	24	22.8	547.2	0.6798245614	16.3157894737	0.6798245614	0.6798245157	1	glp-4	None	202	Illumina HiSeq 2500	PAIRED	cDNA	Empty vector
SRR10533873	GSE141041	glp-4 + L4440 RNAi	24	22.8	547.2	0.6798245614	16.3157894737	0.6798245614	0.6798245157	1	glp-4	None	202	Illumina HiSeq 2500	PAIRED	cDNA	Empty vector
SRR10533874	GSE141041	glp-4 + L4440 RNAi	24	22.8	547.2	0.6798245614	16.3157894737	0.6798245614	0.6798245157	1	glp-4	None	202	Illumina HiSeq 2500	PAIRED	cDNA	Empty vector
SRR10533875	GSE141041	glp-4 + L4440 RNAi	24	22.8	547.2	0.6798245614	16.3157894737	0.6798245614	0.6798245157	1	glp-4	None	202	Illumina HiSeq 2500	PAIRED	cDNA	Empty vector
SRR8782791	GSE128815	N2_15C	24	22.7	544.8	0.6828193833	16.3876651982	0.6828193833	0.6828193372	1	N2	15C	202	Illumina HiSeq 4000	PAIRED	cDNA	None	None
SRR8782795	GSE128815	N2_15C	24	22.7	544.8	0.6828193833	16.3876651982	0.6828193833	0.6828193372	1	N2	15C	202	Illumina HiSeq 4000	PAIRED	cDNA	None	None
SRR8782799	GSE128815	N2_15C	24	22.7	544.8	0.6828193833	16.3876651982	0.6828193833	0.6828193372	1	N2	15C	202	Illumina HiSeq 4000	PAIRED	cDNA	None	None
ERR947376	ERP010876	glp-1(e2141ts);hlh-30(tm1978)	24	22.33	535.92	0.6941334528	16.6592028661	0.6941334528	0.6941334056	1	glp-1(e2141ts);hlh-30(tm1978)	None	99	Illumina HiSeq 2500	SINGLE	PCR	None	None
ERR947377	ERP010876	glp-1(e2141ts);hlh-30(tm1978)	24	22.33	535.92	0.6941334528	16.6592028661	0.6941334528	0.6941334056	1	glp-1(e2141ts);hlh-30(tm1978)	None	99	Illumina HiSeq 2500	SINGLE	PCR	None	None
ERR947378	ERP010876	glp-1(e2141ts);hlh-30(tm1978)	24	22.33	535.92	0.6941334528	16.6592028661	0.6941334528	0.6941334056	1	glp-1(e2141ts);hlh-30(tm1978)	None	99	Illumina HiSeq 2500	SINGLE	PCR	None	None
ERR947379	ERP010876	glp-1(e2141ts);hlh-30(tm1978)	24	22.33	535.92	0.6941334528	16.6592028661	0.6941334528	0.6941334056	1	glp-1(e2141ts);hlh-30(tm1978)	None	99	Illumina HiSeq 2500	SINGLE	PCR	None	None
SRR5684037	GSE100045	fer-15(b26) II;fem-1(hc17)IV + cav-1(RNAi)	24	20.49	491.76	0.7564665691	18.1551976574	0.7564665691	0.7564665152	1	fer-15(b26);fem-1(hc17)	None	75	NextSeq 500	SINGLE	cDNA	cav-1	None
SRR5684038	GSE100045	fer-15(b26) II;fem-1(hc17)IV + cav-1(RNAi)	24	20.49	491.76	0.7564665691	18.1551976574	0.7564665691	0.7564665152	1	fer-15(b26);fem-1(hc17)	None	75	NextSeq 500	SINGLE	cDNA	cav-1	None
SRR1658987	GSE63528	N2 + H2O	24	20.45	490.8	0.7579462103	18.1907090465	0.7579462103	0.7579461562	1	N2	FUDR	100	Illumina HiSeq 2000	SINGLE	cDNA	None	FUDR
SRR6308307	GSE123146	daf-2(e1370)	48	40.82	979.68	0.3797158256	18.2263596276	0.7594316512	0.7594315969	2	daf-2(e1370)	FUDR	150	NextSeq 500	PAIRED	cDNA	None	FUDR
SRR6308308	GSE123146	daf-2(e1370)	48	40.82	979.68	0.3797158256	18.2263596276	0.7594316512	0.7594315969	2	daf-2(e1370)	FUDR	150	NextSeq 500	PAIRED	cDNA	None	FUDR
SRR6308309	GSE123146	daf-2(e1370)	48	40.82	979.68	0.3797158256	18.2263596276	0.7594316512	0.7594315969	2	daf-2(e1370)	FUDR	150	NextSeq 500	PAIRED	cDNA	None	FUDR
SRR4237212	PRJNA342407	N2 + ev	24	19.98	479.52	0.7757757758	18.6186186186	0.7757757758	0.7757757196	1	N2	FUDR	34	Illumina Genome Analyzer IIx	SINGLE	RANDOM	Empty vector	FUDR
SRR4243045	PRJNA342407	N2	24	19.98	479.52	0.7757757758	18.6186186186	0.7757757758	0.7757757196	1	N2	FUDR	76	Illumina Genome Analyzer IIx	SINGLE	RANDOM	None	FUDR
SRR4243046	PRJNA342407	N2	24	19.98	479.52	0.7757757758	18.6186186186	0.7757757758	0.7757757196	1	N2	FUDR	72	Illumina Genome Analyzer IIx	SINGLE	RANDOM	None	FUDR
SRR4243049	PRJNA342407	N2 + ev	24	19.98	479.52	0.7757757758	18.6186186186	0.7757757758	0.7757757196	1	N2	FUDR	34	Illumina Genome Analyzer IIx	SINGLE	RANDOM	Empty vector	FUDR
SRR5606849	PRJNA342407	N2	24	19.98	479.52	0.7757757758	18.6186186186	0.7757757758	0.7757757196	1	N2	FUDR	202	Illumina HiSeq 2500	PAIRED	RANDOM	None	FUDR
SRR5606854	PRJNA342407	N2	24	19.98	479.52	0.7757757758	18.6186186186	0.7757757758	0.7757757196	1	N2	FUDR	202	Illumina HiSeq 2500	PAIRED	RANDOM	None	FUDR
SRR1643947	GSE63075	glp-1(bn18ts) + ev	24	19.94	478.56	0.777331996	18.6559679037	0.777331996	0.7773319397	1	glp-1(bn18ts)	None	50	Illumina HiSeq 2000	SINGLE	cDNA	Empty vector	None
SRR1643951	GSE63075	glp-1(bn18ts) + ev	24	19.94	478.56	0.777331996	18.6559679037	0.777331996	0.7773319397	1	glp-1(bn18ts)	None	50	Illumina HiSeq 2000	SINGLE	cDNA	Empty vector	None
SRR1643955	GSE63075	glp-1(bn18ts) + ev	24	19.94	478.56	0.777331996	18.6559679037	0.777331996	0.7773319397	1	glp-1(bn18ts)	None	50	Illumina HiSeq 2000	SINGLE	cDNA	Empty vector	None
SRR7281445	GSE115531	hdac-6(ok3203)	24	19.83	475.92	0.7816439738	18.7594553707	0.7816439738	0.7816439169	1	hdac-6(ok3203)	FUDR	51	Illumina HiSeq 3000	SINGLE	cDNA	None	FUDR
SRR7281446	GSE115531	hdac-6(ok3203)	24	19.83	475.92	0.7816439738	18.7594553707	0.7816439738	0.7816439169	1	hdac-6(ok3203)	FUDR	51	Illumina HiSeq 3000	SINGLE	cDNA	None	FUDR
SRR7281447	GSE115531	hdac-6(ok3203)	24	19.83	475.92	0.7816439738	18.7594553707	0.7816439738	0.7816439169	1	hdac-6(ok3203)	FUDR	51	Illumina HiSeq 3000	SINGLE	cDNA	None	FUDR
SRR5196705	SRP097655	N2_ev	24	19.52	468.48	0.794057377	19.0573770492	0.7940573771	0.7940573187	1	N2	FUDR	72	Illumina Genome Analyzer IIx	SINGLE	RANDOM	Empty vector	FUDR
SRR1658963	GSE63528	N2 + H2O	24	19.33	463.92	0.8018623901	19.2446973616	0.8018623901	0.8018623307	1	N2	FUDR	100	Illumina HiSeq 2000	SINGLE	cDNA	None	FUDR
SRR4237205	PRJNA342407	eat-2(ad1116) +smg-2(RNAi)	24	19.27	462.48	0.8043591074	19.3046185781	0.8043591074	0.8043590478	1	eat-2(ad1116)	FUDR	34	Illumina Genome Analyzer IIx	SINGLE	RANDOM	smg-2	FUDR
SRR4237206	PRJNA342407	eat-2(ad1116) +smg-2(RNAi)	24	19.27	462.48	0.8043591074	19.3046185781	0.8043591074	0.8043590478	1	eat-2(ad1116)	FUDR	34	Illumina Genome Analyzer IIx	SINGLE	RANDOM	smg-2	FUDR
SRR5196707	SRP097655	N2	24	18.94	454.56	0.818373812	19.6409714889	0.818373812	0.8183737506	1	N2	FUDR	72	Illumina Genome Analyzer IIx	SINGLE	RANDOM	None	FUDR
SRR5684033	GSE100045	fer-15(b26) II;fem-1(hc17)IV	24	18.72	449.28	0.827991453	19.8717948718	0.827991453	0.8279913902	1	fer-15(b26);fem-1(hc17)	None	75	NextSeq 500	SINGLE	cDNA	Empty vector	None
SRR5684034	GSE100045	fer-15(b26) II;fem-1(hc17)IV	24	18.72	449.28	0.827991453	19.8717948718	0.827991453	0.8279913902	1	fer-15(b26);fem-1(hc17)	None	75	NextSeq 500	SINGLE	cDNA	Empty vector	None
SRR1290428	GSE57739	hlh-30(tm1978)_25C	9	7	168	2.2142857143	19.9285714286	0.8303571429	0.8303570798	0.375	hlh-30(tm1978)	25C	42	Illumina HiSeq 2000	SINGLE	cDNA	None	None
SRR1290432	GSE57739	hlh-30(tm1978)_25C	9	7	168	2.2142857143	19.9285714286	0.8303571429	0.8303570798	0.375	hlh-30(tm1978)	25C	42	Illumina HiSeq 2000	SINGLE	cDNA	None	None
SRR833241	GSE46257	N2_arsenite	35	26.4	633.6	0.5871212121	20.5492424242	0.8562184343	0.8562183677	1.4583333333	N2	100nM arsenite	76	Illumina Genome Analyzer IIx	SINGLE	cDNA	None	None
SRR833243	GSE46257	N2_arsenite	35	26.4	633.6	0.5871212121	20.5492424242	0.8562184343	0.8562183677	1.4583333333	N2	100nM arsenite	76	Illumina Genome Analyzer IIx	SINGLE	cDNA	None	None
SRR4237213	PRJNA342407	N2 + smg-2(RNAi)	24	17.87	428.88	0.8673754896	20.8170117515	0.8673754896	0.8673754214	1	N2	FUDR	34	Illumina Genome Analyzer IIx	SINGLE	RANDOM	smg-2	FUDR
SRR4237214	PRJNA342407	N2 + smg-2(RNAi)	24	17.87	428.88	0.8673754896	20.8170117515	0.8673754896	0.8673754214	1	N2	FUDR	34	Illumina Genome Analyzer IIx	SINGLE	RANDOM	smg-2	FUDR
SRR8240860	GSE122892	fer-15(b26ts)	24	17.85	428.4	0.8683473389	20.8403361345	0.8683473389	0.8683472706	1	fer-15(b26ts)	None	300	HiSeq X Ten	PAIRED	cDNA	None	None
SRR8240861	GSE122892	fer-15(b26ts)	24	17.85	428.4	0.8683473389	20.8403361345	0.8683473389	0.8683472706	1	fer-15(b26ts)	None	300	HiSeq X Ten	PAIRED	cDNA	None	None
SRR8240862	GSE122892	fer-15(b26ts)	24	17.85	428.4	0.8683473389	20.8403361345	0.8683473389	0.8683472706	1	fer-15(b26ts)	None	300	HiSeq X Ten	PAIRED	cDNA	None	None
SRR5202807	GSE94077	N2	24	17.68	424.32	0.8766968326	21.0407239819	0.8766968326	0.876696763	1	N2	None	302	Illumina HiSeq 2500	PAIRED	cDNA	None	None
SRR5202811	GSE94077	N2	24	17.68	424.32	0.8766968326	21.0407239819	0.8766968326	0.876696763	1	N2	None	302	Illumina HiSeq 2500	PAIRED	cDNA	None	None
SRR5196706	SRP097655	flr-4(n2259)	24	17.61	422.64	0.8801817149	21.1243611584	0.8801817149	0.8801816448	1	flr-4(n2259)	FUDR	72	Illumina Genome Analyzer IIx	SINGLE	RANDOM	None	FUDR
SRR10189234	GSE138035	N2	24	17.6	422.4	0.8806818182	21.1363636364	0.8806818182	0.880681748	1	N2	FUDR	202	Illumina HiSeq 2500	PAIRED	cDNA	Empty vector
SRR10189235	GSE138035	N2	24	17.6	422.4	0.8806818182	21.1363636364	0.8806818182	0.880681748	1	N2	FUDR	202	Illumina HiSeq 2500	PAIRED	cDNA	Empty vector
SRR10189236	GSE138035	N2	24	17.6	422.4	0.8806818182	21.1363636364	0.8806818182	0.880681748	1	N2	FUDR	202	Illumina HiSeq 2500	PAIRED	cDNA	Empty vector
SRR8187947	GSE122544	N2_25C	24	17.5	420	0.8857142857	21.2571428571	0.8857142857	0.8857142148	1	N2	25C	197	Illumina HiSeq 2500	PAIRED	cDNA	None	None
SRR8187948	GSE122544	N2_25C	24	17.5	420	0.8857142857	21.2571428571	0.8857142857	0.8857142148	1	N2	25C	197	Illumina HiSeq 2500	PAIRED	cDNA	None	None
SRR8187949	GSE122544	N2_25C	24	17.5	420	0.8857142857	21.2571428571	0.8857142857	0.8857142148	1	N2	25C	197	Illumina HiSeq 2500	PAIRED	cDNA	None	None
SRR8187950	GSE122544	N2_25C	24	17.5	420	0.8857142857	21.2571428571	0.8857142857	0.8857142148	1	N2	25C	197	Illumina HiSeq 2500	PAIRED	cDNA	None	None
SRR8187951	GSE122544	N2_25C	24	17.5	420	0.8857142857	21.2571428571	0.8857142857	0.8857142148	1	N2	25C	197	Illumina HiSeq 2500	PAIRED	cDNA	None	None
SRR8187952	GSE122544	npr-8(ok1439)_25C	24	17.5	420	0.8857142857	21.2571428571	0.8857142857	0.8857142148	1	npr-8(ok1439)	25C	197	Illumina HiSeq 2500	PAIRED	cDNA	None	None
SRR8187953	GSE122544	npr-8(ok1439)_25C	24	17.5	420	0.8857142857	21.2571428571	0.8857142857	0.8857142148	1	npr-8(ok1439)	25C	197	Illumina HiSeq 2500	PAIRED	cDNA	None	None
SRR8187954	GSE122544	npr-8(ok1439)_25C	24	17.5	420	0.8857142857	21.2571428571	0.8857142857	0.8857142148	1	npr-8(ok1439)	25C	197	Illumina HiSeq 2500	PAIRED	cDNA	None	None
SRR8187955	GSE122544	npr-8(ok1439)_25C	24	17.5	420	0.8857142857	21.2571428571	0.8857142857	0.8857142148	1	npr-8(ok1439)	25C	197	Illumina HiSeq 2500	PAIRED	cDNA	None	None
SRR8187956	GSE122544	npr-8(ok1439)_25C	24	17.5	420	0.8857142857	21.2571428571	0.8857142857	0.8857142148	1	npr-8(ok1439)	25C	197	Illumina HiSeq 2500	PAIRED	cDNA	None	None
SRR1658975	GSE63528	N2 + H2O	24	17.2	412.8	0.9011627907	21.6279069767	0.9011627907	0.9011627174	1	N2	FUDR	100	Illumina HiSeq 2000	SINGLE	cDNA	None	FUDR
ERR947380	ERP010876	glp-1(e2141ts);mml-1(ok849)	24	17	408	0.9117647059	21.8823529412	0.9117647059	0.9117646309	1	glp-1(e2141ts);mml-1(ok849)	None	100	Illumina HiSeq 2500	SINGLE	PCR	None	None
ERR947381	ERP010876	glp-1(e2141ts);mml-1(ok849)	24	17	408	0.9117647059	21.8823529412	0.9117647059	0.9117646309	1	glp-1(e2141ts);mml-1(ok849)	None	100	Illumina HiSeq 2500	SINGLE	PCR	None	None
ERR947382	ERP010876	glp-1(e2141ts);mml-1(ok849)	24	17	408	0.9117647059	21.8823529412	0.9117647059	0.9117646309	1	glp-1(e2141ts);mml-1(ok849)	None	100	Illumina HiSeq 2500	SINGLE	PCR	None	None
SRR7281451	GSE115531	ptrn-1(tm5597)	24	17	408	0.9117647059	21.8823529412	0.9117647059	0.9117646309	1	ptrn-1(tm5597)	FUDR	51	Illumina HiSeq 3000	SINGLE	cDNA	None	FUDR
SRR7281452	GSE115531	ptrn-1(tm5597)	24	17	408	0.9117647059	21.8823529412	0.9117647059	0.9117646309	1	ptrn-1(tm5597)	FUDR	51	Illumina HiSeq 3000	SINGLE	cDNA	None	FUDR
SRR7281453	GSE115531	ptrn-1(tm5597)	24	17	408	0.9117647059	21.8823529412	0.9117647059	0.9117646309	1	ptrn-1(tm5597)	FUDR	51	Illumina HiSeq 3000	SINGLE	cDNA	None	FUDR
SRR7788716	GSE119485	daf-2(e1370);rsks-1(ok1255)	96	67.65	1623.6	0.229120473	21.9955654102	0.9164818921	0.9164818164	4	daf-2(e1370);rsks-1(ok1255)	None	200	Illumina HiSeq 2000	PAIRED	cDNA	None	None
SRR7788717	GSE119485	daf-2(e1370);rsks-1(ok1255)	96	67.65	1623.6	0.229120473	21.9955654102	0.9164818921	0.9164818164	4	daf-2(e1370);rsks-1(ok1255)	None	200	Illumina HiSeq 2000	PAIRED	cDNA	None	None
SRR7788718	GSE119485	daf-2(e1370);rsks-1(ok1255)	96	67.65	1623.6	0.229120473	21.9955654102	0.9164818921	0.9164818164	4	daf-2(e1370);rsks-1(ok1255)	None	200	Illumina HiSeq 2000	PAIRED	cDNA	None	None
SRR7788719	GSE119485	daf-2(e1370);rsks-1(ok1255)	96	67.65	1623.6	0.229120473	21.9955654102	0.9164818921	0.9164818164	4	daf-2(e1370);rsks-1(ok1255)	None	200	Illumina HiSeq 2000	PAIRED	cDNA	None	None
SRR7788720	GSE119485	daf-2(e1370);rsks-1(ok1255)	96	67.65	1623.6	0.229120473	21.9955654102	0.9164818921	0.9164818164	4	daf-2(e1370);rsks-1(ok1255)	None	200	Illumina HiSeq 2000	PAIRED	cDNA	None	None
SRR7788721	GSE119485	daf-2(e1370);rsks-1(ok1255)	96	67.65	1623.6	0.229120473	21.9955654102	0.9164818921	0.9164818164	4	daf-2(e1370);rsks-1(ok1255)	None	200	Illumina HiSeq 2000	PAIRED	cDNA	None	None
SRR7788722	GSE119485	daf-2(e1370);rsks-1(ok1255)	96	67.65	1623.6	0.229120473	21.9955654102	0.9164818921	0.9164818164	4	daf-2(e1370);rsks-1(ok1255)	None	200	Illumina HiSeq 2000	PAIRED	cDNA	None	None
SRR7788723	GSE119485	daf-2(e1370);rsks-1(ok1255)	96	67.65	1623.6	0.229120473	21.9955654102	0.9164818921	0.9164818164	4	daf-2(e1370);rsks-1(ok1255)	None	200	Illumina HiSeq 2000	PAIRED	cDNA	None	None
SRR2185654	GSE72426	N2	24	16.9	405.6	0.9171597633	22.0118343195	0.9171597633	0.9171596875	1	N2	None	202	Illumina HiSeq 2000	PAIRED	cDNA	None	None
SRR2185655	GSE72426	N2	24	16.9	405.6	0.9171597633	22.0118343195	0.9171597633	0.9171596875	1	N2	None	202	Illumina HiSeq 2000	PAIRED	cDNA	None	None
SRR2185656	GSE72426	N2	24	16.9	405.6	0.9171597633	22.0118343195	0.9171597633	0.9171596875	1	N2	None	202	Illumina HiSeq 2000	PAIRED	cDNA	None	None
SRR10189237	GSE138035	N2	24	16.6	398.4	0.9337349398	22.4096385542	0.9337349398	0.9337348612	1	N2	FUDR	202	Illumina HiSeq 2500	PAIRED	cDNA	lpn-1 RNAi
SRR10189238	GSE138035	N2	24	16.6	398.4	0.9337349398	22.4096385542	0.9337349398	0.9337348612	1	N2	FUDR	202	Illumina HiSeq 2500	PAIRED	cDNA	lpn-1 RNAi
SRR10189239	GSE138035	N2	24	16.6	398.4	0.9337349398	22.4096385542	0.9337349398	0.9337348612	1	N2	FUDR	202	Illumina HiSeq 2500	PAIRED	cDNA	lpn-1 RNAi
SRR833240	GSE46257	N2_H2O	35	24.1	578.4	0.643153527	22.510373444	0.9379322268	0.9379321476	1.4583333333	N2	H2O	76	Illumina Genome Analyzer IIx	SINGLE	cDNA	None	None
SRR833242	GSE46257	N2_H2O	35	24.1	578.4	0.643153527	22.510373444	0.9379322268	0.9379321476	1.4583333333	N2	H2O	76	Illumina Genome Analyzer IIx	SINGLE	cDNA	None	None
SRR5202808	GSE94077	smg-2(qd101)	24	16.5	396	0.9393939394	22.5454545455	0.9393939394	0.9393938599	1	smg-2(qd101)	None	302	Illumina HiSeq 2500	PAIRED	cDNA	None	None
SRR5202812	GSE94077	smg-2(qd101)	24	16.5	396	0.9393939394	22.5454545455	0.9393939394	0.9393938599	1	smg-2(qd101)	None	302	Illumina HiSeq 2500	PAIRED	cDNA	None	None
SRR7281442	GSE115531	efa-6(tm3124)	24	16.33	391.92	0.9491733007	22.7801592162	0.9491733007	0.9491732196	1	efa-6(tm3124)	FUDR	51	Illumina HiSeq 3000	SINGLE	cDNA	None	FUDR
SRR7281443	GSE115531	efa-6(tm3124)	24	16.33	391.92	0.9491733007	22.7801592162	0.9491733007	0.9491732196	1	efa-6(tm3124)	FUDR	51	Illumina HiSeq 3000	SINGLE	cDNA	None	FUDR
SRR7281444	GSE115531	efa-6(tm3124)	24	16.33	391.92	0.9491733007	22.7801592162	0.9491733007	0.9491732196	1	efa-6(tm3124)	FUDR	51	Illumina HiSeq 3000	SINGLE	cDNA	None	FUDR
SRR1166890	GSE54853	N2_GlcN	35	23.4	561.6	0.6623931624	23.1837606838	0.9659900285	0.9659899444	1.4583333333	N2	100mM GlcN	50	Illumina HiSeq 2000	SINGLE	cDNA	None	None
SRR1166891	GSE54853	N2_GlcN	35	23.4	561.6	0.6623931624	23.1837606838	0.9659900285	0.9659899444	1.4583333333	N2	100mM GlcN	50	Illumina HiSeq 2000	SINGLE	cDNA	None	None
SRR1166892	GSE54853	N2_GlcN	35	23.4	561.6	0.6623931624	23.1837606838	0.9659900285	0.9659899444	1.4583333333	N2	100mM GlcN	50	Illumina HiSeq 2000	SINGLE	cDNA	None	None
SRR1166893	GSE54853	N2_GlcN	35	23.4	561.6	0.6623931624	23.1837606838	0.9659900285	0.9659899444	1.4583333333	N2	100mM GlcN	50	Illumina HiSeq 2000	SINGLE	cDNA	None	None
SRR1166894	GSE54853	N2_GlcN	35	23.4	561.6	0.6623931624	23.1837606838	0.9659900285	0.9659899444	1.4583333333	N2	100mM GlcN	50	Illumina HiSeq 2000	SINGLE	cDNA	None	None
SRR1166895	GSE54853	N2_GlcN	35	23.4	561.6	0.6623931624	23.1837606838	0.9659900285	0.9659899444	1.4583333333	N2	100mM GlcN	50	Illumina HiSeq 2000	SINGLE	cDNA	None	None
SRR1945006	GSE67387	N2	24	16	384	0.96875	23.25	0.96875	0.9687499155	1	N2	None	50	Illumina HiScanSQ	SINGLE	cDNA	None	None
SRR1945007	GSE67387	N2	24	16	384	0.96875	23.25	0.96875	0.9687499155	1	N2	None	50	Illumina HiScanSQ	SINGLE	cDNA	None	None
SRR2185663	GSE72426	daf-16(mg54);daf-2(e1370)	24	15.5	372	1	24	1	0.9999999097	1	daf-16(mg54);daf-2(e1370)	None	202	Illumina HiSeq 2000	PAIRED	cDNA	None	None
SRR2185664	GSE72426	daf-16(mg54);daf-2(e1370)	24	15.5	372	1	24	1	0.9999999097	1	daf-16(mg54);daf-2(e1370)	None	202	Illumina HiSeq 2000	PAIRED	cDNA	None	None
SRR2185665	GSE72426	daf-16(mg54);daf-2(e1370)	24	15.5	372	1	24	1	0.9999999097	1	daf-16(mg54);daf-2(e1370)	None	202	Illumina HiSeq 2000	PAIRED	cDNA	None	None
SRR2185660	GSE72426	daf-16(mu86);daf-2(e1370)	24	15.44	370.56	1.0038860104	24.0932642487	1.0038860104	1.0038859193	1	daf-16(mu86);daf-2(e1370)	None	202	Illumina HiSeq 2000	PAIRED	cDNA	None	None
SRR2185661	GSE72426	daf-16(mu86);daf-2(e1370)	24	15.44	370.56	1.0038860104	24.0932642487	1.0038860104	1.0038859193	1	daf-16(mu86);daf-2(e1370)	None	202	Illumina HiSeq 2000	PAIRED	cDNA	None	None
SRR2185662	GSE72426	daf-16(mu86);daf-2(e1370)	24	15.44	370.56	1.0038860104	24.0932642487	1.0038860104	1.0038859193	1	daf-16(mu86);daf-2(e1370)	None	202	Illumina HiSeq 2000	PAIRED	cDNA	None	None
SRR10533880	GSE141041	glp-4 + hda-1 RNAi	24	15.4	369.6	1.0064935065	24.1558441558	1.0064935065	1.006493415	1	glp-4	None	202	Illumina HiSeq 2500	PAIRED	cDNA	hda-1 RNAi
SRR10533881	GSE141041	glp-4 + hda-1 RNAi	24	15.4	369.6	1.0064935065	24.1558441558	1.0064935065	1.006493415	1	glp-4	None	202	Illumina HiSeq 2500	PAIRED	cDNA	hda-1 RNAi
SRR10533882	GSE141041	glp-4 + hda-1 RNAi	24	15.4	369.6	1.0064935065	24.1558441558	1.0064935065	1.006493415	1	glp-4	None	202	Illumina HiSeq 2500	PAIRED	cDNA	hda-1 RNAi
SRR10533883	GSE141041	glp-4 + hda-1 RNAi	24	15.4	369.6	1.0064935065	24.1558441558	1.0064935065	1.006493415	1	glp-4	None	202	Illumina HiSeq 2500	PAIRED	cDNA	hda-1 RNAi
SRR10533884	GSE141041	glp-4 + hda-1(RNAi)+atp-2(RNAi)	24	15.4	369.6	1.0064935065	24.1558441558	1.0064935065	1.006493415	1	glp-4	None	202	Illumina HiSeq 2500	PAIRED	cDNA	hda-1+atp-2 RNAi
SRR10533885	GSE141041	glp-4 + hda-1(RNAi)+atp-2(RNAi)	24	15.4	369.6	1.0064935065	24.1558441558	1.0064935065	1.006493415	1	glp-4	None	202	Illumina HiSeq 2500	PAIRED	cDNA	hda-1+atp-2 RNAi
SRR10533886	GSE141041	glp-4 + hda-1(RNAi)+atp-2(RNAi)	24	15.4	369.6	1.0064935065	24.1558441558	1.0064935065	1.006493415	1	glp-4	None	202	Illumina HiSeq 2500	PAIRED	cDNA	hda-1+atp-2 RNAi
SRR10533887	GSE141041	glp-4 + hda-1(RNAi)+atp-2(RNAi)	24	15.4	369.6	1.0064935065	24.1558441558	1.0064935065	1.006493415	1	glp-4	None	202	Illumina HiSeq 2500	PAIRED	cDNA	hda-1+atp-2 RNAi
SRR8240881	GSE122892	daf-16(mu86);fer-15(b26ts)	24	15.33	367.92	1.0110893673	24.2661448141	1.0110893673	1.0110892748	1	daf-16(mu86);fer-15(b26ts)	None	300	HiSeq X Ten	PAIRED	cDNA	None	None
SRR8240882	GSE122892	daf-16(mu86);fer-15(b26ts)	24	15.33	367.92	1.0110893673	24.2661448141	1.0110893673	1.0110892748	1	daf-16(mu86);fer-15(b26ts)	None	300	HiSeq X Ten	PAIRED	cDNA	None	None
SRR8240883	GSE122892	daf-16(mu86);fer-15(b26ts)	24	15.33	367.92	1.0110893673	24.2661448141	1.0110893673	1.0110892748	1	daf-16(mu86);fer-15(b26ts)	None	300	HiSeq X Ten	PAIRED	cDNA	None	None
SRR1643948	GSE63075	glp-1(bn18ts) + skn-1(RNAi)	24	15.23	365.52	1.0177281681	24.4254760341	1.0177281681	1.0177280744	1	glp-1(bn18ts)	None	50	Illumina HiSeq 2000	SINGLE	cDNA	skn-1	None
SRR1643952	GSE63075	glp-1(bn18ts) + skn-1(RNAi)	24	15.23	365.52	1.0177281681	24.4254760341	1.0177281681	1.0177280744	1	glp-1(bn18ts)	None	50	Illumina HiSeq 2000	SINGLE	cDNA	skn-1	None
SRR1643956	GSE63075	glp-1(bn18ts) + skn-1(RNAi)	24	15.23	365.52	1.0177281681	24.4254760341	1.0177281681	1.0177280744	1	glp-1(bn18ts)	None	50	Illumina HiSeq 2000	SINGLE	cDNA	skn-1	None
SRR10189240	GSE138035	N2 + high glucose	24	15.2	364.8	1.0197368421	24.4736842105	1.0197368421	1.019736748	1	N2	FUDR + high glucose	202	Illumina HiSeq 2500	PAIRED	cDNA	Empty vector
SRR10189241	GSE138035	N2 + high glucose	24	15.2	364.8	1.0197368421	24.4736842105	1.0197368421	1.019736748	1	N2	FUDR + high glucose	202	Illumina HiSeq 2500	PAIRED	cDNA	Empty vector
SRR10189242	GSE138035	N2 + high glucose	24	15.2	364.8	1.0197368421	24.4736842105	1.0197368421	1.019736748	1	N2	FUDR + high glucose	202	Illumina HiSeq 2500	PAIRED	cDNA	Empty vector
SRR1166884	GSE54853	N2	35	21.5	516	0.7209302326	25.2325581395	1.0513565891	1.0513564886	1.4583333333	N2	None	50	Illumina HiSeq 2000	SINGLE	cDNA	None	None
SRR1166885	GSE54853	N2	35	21.5	516	0.7209302326	25.2325581395	1.0513565891	1.0513564886	1.4583333333	N2	None	50	Illumina HiSeq 2000	SINGLE	cDNA	None	None
SRR1166886	GSE54853	N2	35	21.5	516	0.7209302326	25.2325581395	1.0513565891	1.0513564886	1.4583333333	N2	None	50	Illumina HiSeq 2000	SINGLE	cDNA	None	None
SRR1166887	GSE54853	N2	35	21.5	516	0.7209302326	25.2325581395	1.0513565891	1.0513564886	1.4583333333	N2	None	50	Illumina HiSeq 2000	SINGLE	cDNA	None	None
SRR1166888	GSE54853	N2	35	21.5	516	0.7209302326	25.2325581395	1.0513565891	1.0513564886	1.4583333333	N2	None	50	Illumina HiSeq 2000	SINGLE	cDNA	None	None
SRR1166889	GSE54853	N2	35	21.5	516	0.7209302326	25.2325581395	1.0513565891	1.0513564886	1.4583333333	N2	None	50	Illumina HiSeq 2000	SINGLE	cDNA	None	None
SRR7281439	GSE115531	N2	24	14.63	351.12	1.0594668489	25.4272043746	1.0594668489	1.0594667466	1	N2	FUDR	51	Illumina HiSeq 3000	SINGLE	cDNA	None	FUDR
SRR7281440	GSE115531	N2	24	14.63	351.12	1.0594668489	25.4272043746	1.0594668489	1.0594667466	1	N2	FUDR	51	Illumina HiSeq 3000	SINGLE	cDNA	None	FUDR
SRR7281441	GSE115531	N2	24	14.63	351.12	1.0594668489	25.4272043746	1.0594668489	1.0594667466	1	N2	FUDR	51	Illumina HiSeq 3000	SINGLE	cDNA	None	FUDR
SRR6308310	GSE123146	spr-4(by105);spr-3(ok2525);daf-2(e1370)	48	29	696	0.5344827586	25.6551724138	1.0689655172	1.0689654129	2	spr-4(by105);spr-3(ok2525);daf-2(e1370)	FUDR	150	NextSeq 500	PAIRED	cDNA	None	FUDR
SRR6308311	GSE123146	spr-4(by105);spr-3(ok2525);daf-2(e1370)	48	29	696	0.5344827586	25.6551724138	1.0689655172	1.0689654129	2	spr-4(by105);spr-3(ok2525);daf-2(e1370)	FUDR	150	NextSeq 500	PAIRED	cDNA	None	FUDR
SRR6308312	GSE123146	spr-4(by105);spr-3(ok2525);daf-2(e1370)	48	29	696	0.5344827586	25.6551724138	1.0689655172	1.0689654129	2	spr-4(by105);spr-3(ok2525);daf-2(e1370)	FUDR	150	NextSeq 500	PAIRED	cDNA	None	FUDR
SRR4181032	GSE86493	N2_VitD	31	18.29	438.96	0.8474576271	26.2711864407	1.0946327684	1.0946326582	1.2916666667	N2	Vitamin D	102	Illumina HiSeq 2000	PAIRED	cDNA	None	None
SRR4181033	GSE86493	N2_VitD	31	18.29	438.96	0.8474576271	26.2711864407	1.0946327684	1.0946326582	1.2916666667	N2	Vitamin D	102	Illumina HiSeq 2000	PAIRED	cDNA	None	None
SRR4181034	GSE86493	N2_VitD	31	18.29	438.96	0.8474576271	26.2711864407	1.0946327684	1.0946326582	1.2916666667	N2	Vitamin D	102	Illumina HiSeq 2000	PAIRED	cDNA	None	None
SRR4181035	GSE86493	N2_VitD	31	18.29	438.96	0.8474576271	26.2711864407	1.0946327684	1.0946326582	1.2916666667	N2	Vitamin D	102	Illumina HiSeq 2000	PAIRED	cDNA	None	None
SRR4181036	GSE86493	N2_VitD	31	18.29	438.96	0.8474576271	26.2711864407	1.0946327684	1.0946326582	1.2916666667	N2	Vitamin D	102	Illumina HiSeq 2000	PAIRED	cDNA	None	None
SRR4181037	GSE86493	N2_VitD	31	18.29	438.96	0.8474576271	26.2711864407	1.0946327684	1.0946326582	1.2916666667	N2	Vitamin D	102	Illumina HiSeq 2000	PAIRED	cDNA	None	None
ERR947383	ERP010876	glp-1(e2141ts);mxl-2(tm1516)	24	14	336	1.1071428571	26.5714285714	1.1071428571	1.1071427441	1	glp-1(e2141ts);mxl-2(tm1516)	None	99	Illumina HiSeq 2500	SINGLE	PCR	None	None
ERR947384	ERP010876	glp-1(e2141ts);mxl-2(tm1516)	24	14	336	1.1071428571	26.5714285714	1.1071428571	1.1071427441	1	glp-1(e2141ts);mxl-2(tm1516)	None	99	Illumina HiSeq 2500	SINGLE	PCR	None	None
ERR947385	ERP010876	glp-1(e2141ts);mxl-2(tm1516)	24	14	336	1.1071428571	26.5714285714	1.1071428571	1.1071427441	1	glp-1(e2141ts);mxl-2(tm1516)	None	99	Illumina HiSeq 2500	SINGLE	PCR	None	None
SRR1793991	GSE65765	N2	24	14	336	1.1071428571	26.5714285714	1.1071428571	1.1071427441	1	N2	FUDR	75	NextSeq 500	SINGLE	cDNA	None
SRR1793992	GSE65765	N2	24	14	336	1.1071428571	26.5714285714	1.1071428571	1.1071427441	1	N2	FUDR	75	NextSeq 500	SINGLE	cDNA	None
SRR7811658	GSE119696	N2_H2O	24	13	312	1.1923076923	28.6153846154	1.1923076923	1.1923075573	1	N2	H2O	200	Illumina HiSeq 2500	PAIRED	cDNA	None	None
SRR7811659	GSE119696	N2_H2O	24	13	312	1.1923076923	28.6153846154	1.1923076923	1.1923075573	1	N2	H2O	200	Illumina HiSeq 2500	PAIRED	cDNA	None	None
SRR7811660	GSE119696	N2_H2O	24	13	312	1.1923076923	28.6153846154	1.1923076923	1.1923075573	1	N2	H2O	200	Illumina HiSeq 2500	PAIRED	cDNA	None	None
SRR7811661	GSE119696	N2_H2O	24	13	312	1.1923076923	28.6153846154	1.1923076923	1.1923075573	1	N2	H2O	200	Illumina HiSeq 2500	PAIRED	cDNA	None	None
SRR7811666	GSE119696	gas1_NAC	24	13	312	1.1923076923	28.6153846154	1.1923076923	1.1923075573	1	gas-1	Nacetylcysteine	200	Illumina HiSeq 2500	PAIRED	cDNA	None	None
SRR7811667	GSE119696	gas1_NAC	24	13	312	1.1923076923	28.6153846154	1.1923076923	1.1923075573	1	gas-1	Nacetylcysteine	200	Illumina HiSeq 2500	PAIRED	cDNA	None	None
SRR7811668	GSE119696	gas1_NAC	24	13	312	1.1923076923	28.6153846154	1.1923076923	1.1923075573	1	gas-1	Nacetylcysteine	200	Illumina HiSeq 2500	PAIRED	cDNA	None	None
SRR7811669	GSE119696	gas1_NAC	24	13	312	1.1923076923	28.6153846154	1.1923076923	1.1923075573	1	gas-1	Nacetylcysteine	200	Illumina HiSeq 2500	PAIRED	cDNA	None	None
SRR8782792	GSE128815	mdt-15(tm2182)_15C	24	12.6	302.4	1.2301587302	29.5238095238	1.2301587302	1.2301585841	1	mdt-15(tm2182)	15C	202	Illumina HiSeq 4000	PAIRED	cDNA	None	None
SRR8782796	GSE128815	mdt-15(tm2182)_15C	24	12.6	302.4	1.2301587302	29.5238095238	1.2301587302	1.2301585841	1	mdt-15(tm2182)	15C	202	Illumina HiSeq 4000	PAIRED	cDNA	None	None
SRR8782800	GSE128815	mdt-15(tm2182)_15C	24	12.6	302.4	1.2301587302	29.5238095238	1.2301587302	1.2301585841	1	mdt-15(tm2182)	15C	202	Illumina HiSeq 4000	PAIRED	cDNA	None	None
ERR2822653	E-MTAB-7272	N2_metformin_OP50	48	25.1	602.4	0.6175298805	29.6414342629	1.235059761	1.2350596134	2	N2	50mM metformin	51	Illumina HiSeq 2500	SINGLE	PolyA	None	None
ERR2822658	E-MTAB-7272	N2_metformin_OP50	48	25.1	602.4	0.6175298805	29.6414342629	1.235059761	1.2350596134	2	N2	50mM metformin	51	Illumina HiSeq 2500	SINGLE	PolyA	None	None
ERR2822661	E-MTAB-7272	N2_metformin_OP50	48	25.1	602.4	0.6175298805	29.6414342629	1.235059761	1.2350596134	2	N2	50mM metformin	51	Illumina HiSeq 2500	SINGLE	PolyA	None	None
ERR2822664	E-MTAB-7272	N2_metformin_OP50	48	25.1	602.4	0.6175298805	29.6414342629	1.235059761	1.2350596134	2	N2	50mM metformin	51	Illumina HiSeq 2500	SINGLE	PolyA	None	None
SRR413512	GSE36041	daf-2(e1370)	107	51.09	1226.16	0.3033861812	32.4623213936	1.3525967247	1.3525965367	4.4583333333	daf-2(e1370)	None	76	Illumina Genome Analyzer IIx	SINGLE	cDNA	None	None
SRR413513	GSE36041	daf-2(e1370)	107	51.09	1226.16	0.3033861812	32.4623213936	1.3525967247	1.3525965367	4.4583333333	daf-2(e1370)	None	76	Illumina Genome Analyzer IIx	SINGLE	cDNA	None	None
SRR413516	GSE36041	daf-2(e1370)	107	51.09	1226.16	0.3033861812	32.4623213936	1.3525967247	1.3525965367	4.4583333333	daf-2(e1370)	None	76	Illumina Genome Analyzer IIx	SINGLE	cDNA	None	None
SRR413517	GSE36041	daf-2(e1370)	107	51.09	1226.16	0.3033861812	32.4623213936	1.3525967247	1.3525965367	4.4583333333	daf-2(e1370)	None	76	Illumina Genome Analyzer IIx	SINGLE	cDNA	None	None
SRR413519	GSE36041	daf-2(e1370)	107	51.09	1226.16	0.3033861812	32.4623213936	1.3525967247	1.3525965367	4.4583333333	daf-2(e1370)	None	76	Illumina Genome Analyzer IIx	SINGLE	cDNA	None	None
SRR8435680	GSE124994	gon-2(q388);gem-1(bc364)	25	11.75	282	1.3191489362	32.9787234043	1.3741134752	1.3741132787	1.0416666667	gon-2(q388);gem-1(bc364)	None	51	Illumina HiSeq 2500	SINGLE	cDNA	None	None
SRR8435681	GSE124994	gon-2(q388);gem-1(bc364)	25	11.75	282	1.3191489362	32.9787234043	1.3741134752	1.3741132787	1.0416666667	gon-2(q388);gem-1(bc364)	None	51	Illumina HiSeq 2500	SINGLE	cDNA	None	None
SRR8435682	GSE124994	gon-2(q388);gem-1(bc364)	25	11.75	282	1.3191489362	32.9787234043	1.3741134752	1.3741132787	1.0416666667	gon-2(q388);gem-1(bc364)	None	51	Illumina HiSeq 2500	SINGLE	cDNA	None	None
SRR7281448	GSE115531	ptl-1(ok621)	24	11	264	1.4090909091	33.8181818182	1.4090909091	1.409090698	1	ptl-1(ok621)	FUDR	51	Illumina HiSeq 3000	SINGLE	cDNA	None	FUDR
SRR7281449	GSE115531	ptl-1(ok621)	24	11	264	1.4090909091	33.8181818182	1.4090909091	1.409090698	1	ptl-1(ok621)	FUDR	51	Illumina HiSeq 3000	SINGLE	cDNA	None	FUDR
SRR7281450	GSE115531	ptl-1(ok621)	24	11	264	1.4090909091	33.8181818182	1.4090909091	1.409090698	1	ptl-1(ok621)	FUDR	51	Illumina HiSeq 3000	SINGLE	cDNA	None	FUDR
SRR7811682	GSE119696	gas1_100Cys	24	11	264	1.4090909091	33.8181818182	1.4090909091	1.409090698	1	gas-1	Cysteamine_100mM	200	Illumina HiSeq 2500	PAIRED	cDNA	None	None
SRR7811683	GSE119696	gas1_100Cys	24	11	264	1.4090909091	33.8181818182	1.4090909091	1.409090698	1	gas-1	Cysteamine_100mM	200	Illumina HiSeq 2500	PAIRED	cDNA	None	None
SRR7811684	GSE119696	gas1_100Cys	24	11	264	1.4090909091	33.8181818182	1.4090909091	1.409090698	1	gas-1	Cysteamine_100mM	200	Illumina HiSeq 2500	PAIRED	cDNA	None	None
SRR7811685	GSE119696	gas1_100Cys	24	11	264	1.4090909091	33.8181818182	1.4090909091	1.409090698	1	gas-1	Cysteamine_100mM	200	Illumina HiSeq 2500	PAIRED	cDNA	None	None
SRR4181026	GSE86493	N2_DMSO	31	13.85	332.4	1.119133574	34.6931407942	1.4455475331	1.4455473056	1.2916666667	N2	DMSO	102	Illumina HiSeq 2000	PAIRED	cDNA	None	None
SRR4181027	GSE86493	N2_DMSO	31	13.85	332.4	1.119133574	34.6931407942	1.4455475331	1.4455473056	1.2916666667	N2	DMSO	102	Illumina HiSeq 2000	PAIRED	cDNA	None	None
SRR4181028	GSE86493	N2_DMSO	31	13.85	332.4	1.119133574	34.6931407942	1.4455475331	1.4455473056	1.2916666667	N2	DMSO	102	Illumina HiSeq 2000	PAIRED	cDNA	None	None
SRR4181029	GSE86493	N2_DMSO	31	13.85	332.4	1.119133574	34.6931407942	1.4455475331	1.4455473056	1.2916666667	N2	DMSO	102	Illumina HiSeq 2000	PAIRED	cDNA	None	None
SRR4181030	GSE86493	N2_DMSO	31	13.85	332.4	1.119133574	34.6931407942	1.4455475331	1.4455473056	1.2916666667	N2	DMSO	102	Illumina HiSeq 2000	PAIRED	cDNA	None	None
SRR4181031	GSE86493	N2_DMSO	31	13.85	332.4	1.119133574	34.6931407942	1.4455475331	1.4455473056	1.2916666667	N2	DMSO	102	Illumina HiSeq 2000	PAIRED	cDNA	None	None
SRR8435678	GSE124994	fem-3(q20) IV	25	11.0833333333	265.9999999992	1.3984962406	34.9624060151	1.4567669173	1.4567666846	1.0416666667	fem-3(q20)	None	51	Illumina HiSeq 2500	SINGLE	cDNA	None	None
SRR8435679	GSE124994	fem-3(q20) IV	25	11.0833333333	265.9999999992	1.3984962406	34.9624060151	1.4567669173	1.4567666846	1.0416666667	fem-3(q20)	None	51	Illumina HiSeq 2500	SINGLE	cDNA	None	None
SRR6308316	GSE123146	spr-4(by105);spr-3(ok2525)	48	21.01	504.24	0.7377439315	35.4117087101	1.4754878629	1.4754876211	2	spr-4(by105);spr-3(ok2525)	FUDR	150	NextSeq 500	PAIRED	cDNA	None	FUDR
SRR6308317	GSE123146	spr-4(by105);spr-3(ok2525)	48	21.01	504.24	0.7377439315	35.4117087101	1.4754878629	1.4754876211	2	spr-4(by105);spr-3(ok2525)	FUDR	150	NextSeq 500	PAIRED	cDNA	None	FUDR
SRR6308318	GSE123146	spr-4(by105);spr-3(ok2525)	48	21.01	504.24	0.7377439315	35.4117087101	1.4754878629	1.4754876211	2	spr-4(by105);spr-3(ok2525)	FUDR	150	NextSeq 500	PAIRED	cDNA	None	FUDR
SRR7811662	GSE119696	gas1_H2O	24	10.5	252	1.4761904762	35.4285714286	1.4761904762	1.4761902341	1	gas-1	H2O	200	Illumina HiSeq 2500	PAIRED	cDNA	None	None
SRR7811663	GSE119696	gas1_H2O	24	10.5	252	1.4761904762	35.4285714286	1.4761904762	1.4761902341	1	gas-1	H2O	200	Illumina HiSeq 2500	PAIRED	cDNA	None	None
SRR7811664	GSE119696	gas1_H2O	24	10.5	252	1.4761904762	35.4285714286	1.4761904762	1.4761902341	1	gas-1	H2O	200	Illumina HiSeq 2500	PAIRED	cDNA	None	None
SRR7811665	GSE119696	gas1_H2O	24	10.5	252	1.4761904762	35.4285714286	1.4761904762	1.4761902341	1	gas-1	H2O	200	Illumina HiSeq 2500	PAIRED	cDNA	None	None
SRR5456157	GSE97934	N2_25C	33	14	336	1.1071428571	36.5357142857	1.5223214286	1.5223211626	1.375	N2	25C	202	Illumina HiSeq 4000	PAIRED	cDNA	None	None
SRR5456158	GSE97934	N2_25C	33	14	336	1.1071428571	36.5357142857	1.5223214286	1.5223211626	1.375	N2	25C	202	Illumina HiSeq 4000	PAIRED	cDNA	None	None
SRR5456159	GSE97934	N2_SC	33	14	336	1.1071428571	36.5357142857	1.5223214286	1.5223211626	1.375	N2	Synthetic community_25C	202	Illumina HiSeq 4000	PAIRED	cDNA	None	None
SRR5456160	GSE97934	N2_SC	33	14	336	1.1071428571	36.5357142857	1.5223214286	1.5223211626	1.375	N2	Synthetic community_25C	202	Illumina HiSeq 4000	PAIRED	cDNA	None	None
SRR5456161	GSE97934	N2_25C	33	14	336	1.1071428571	36.5357142857	1.5223214286	1.5223211626	1.375	N2	25C	202	Illumina HiSeq 4000	PAIRED	cDNA	None	None
SRR5456162	GSE97934	N2_25C	33	14	336	1.1071428571	36.5357142857	1.5223214286	1.5223211626	1.375	N2	25C	202	Illumina HiSeq 4000	PAIRED	cDNA	None	None
SRR5456163	GSE97934	N2_25C	33	14	336	1.1071428571	36.5357142857	1.5223214286	1.5223211626	1.375	N2	25C	202	Illumina HiSeq 4000	PAIRED	cDNA	None	None
SRR5456167	GSE97934	N2_25C	33	14	336	1.1071428571	36.5357142857	1.5223214286	1.5223211626	1.375	N2	25C	202	Illumina HiSeq 4000	PAIRED	cDNA	None	None
SRR5456168	GSE97934	N2_SC	33	14	336	1.1071428571	36.5357142857	1.5223214286	1.5223211626	1.375	N2	Synthetic community_25C	202	Illumina HiSeq 4000	PAIRED	cDNA	None	None
SRR7811678	GSE119696	gas1_10Cys	24	10	240	1.55	37.2	1.55	1.5499997186	1	gas-1	Cysteamine_10mM	200	Illumina HiSeq 2500	PAIRED	cDNA	None	None
SRR7811679	GSE119696	gas1_10Cys	24	10	240	1.55	37.2	1.55	1.5499997186	1	gas-1	Cysteamine_10mM	200	Illumina HiSeq 2500	PAIRED	cDNA	None	None
SRR7811680	GSE119696	gas1_10Cys	24	10	240	1.55	37.2	1.55	1.5499997186	1	gas-1	Cysteamine_10mM	200	Illumina HiSeq 2500	PAIRED	cDNA	None	None
SRR7811681	GSE119696	gas1_10Cys	24	10	240	1.55	37.2	1.55	1.5499997186	1	gas-1	Cysteamine_10mM	200	Illumina HiSeq 2500	PAIRED	cDNA	None	None
ERR2822652	E-MTAB-7272	N2_OP50	48	19.6	470.4	0.7908163265	37.9591836735	1.5816326531	1.5816323531	2	N2	None	51	Illumina HiSeq 2500	SINGLE	PolyA	None	None
ERR2822656	E-MTAB-7272	N2_OP50	48	19.6	470.4	0.7908163265	37.9591836735	1.5816326531	1.5816323531	2	N2	None	51	Illumina HiSeq 2500	SINGLE	PolyA	None	None
ERR2822660	E-MTAB-7272	N2_OP50	48	19.6	470.4	0.7908163265	37.9591836735	1.5816326531	1.5816323531	2	N2	None	51	Illumina HiSeq 2500	SINGLE	PolyA	None	None
ERR2822665	E-MTAB-7272	N2_OP50	48	19.6	470.4	0.7908163265	37.9591836735	1.5816326531	1.5816323531	2	N2	None	51	Illumina HiSeq 2500	SINGLE	PolyA	None	None
SRR8782789	GSE128815	N2_25C	24	9.7	232.8	1.5979381443	38.3505154639	1.5979381443	1.5979378343	1	N2	25C	202	Illumina HiSeq 4000	PAIRED	cDNA	None	None
SRR8782793	GSE128815	N2_25C	24	9.7	232.8	1.5979381443	38.3505154639	1.5979381443	1.5979378343	1	N2	25C	202	Illumina HiSeq 4000	PAIRED	cDNA	None	None
SRR8782797	GSE128815	N2_25C	24	9.7	232.8	1.5979381443	38.3505154639	1.5979381443	1.5979378343	1	N2	25C	202	Illumina HiSeq 4000	PAIRED	cDNA	None	None
SRR6308313	GSE123146	N2	48	19.28	462.72	0.8039419087	38.5892116183	1.6078838174	1.6078835011	2	N2	FUDR	150	NextSeq 500	PAIRED	cDNA	None	FUDR
SRR6308314	GSE123146	N2	48	19.28	462.72	0.8039419087	38.5892116183	1.6078838174	1.6078835011	2	N2	FUDR	150	NextSeq 500	PAIRED	cDNA	None	FUDR
SRR6308315	GSE123146	N2	48	19.28	462.72	0.8039419087	38.5892116183	1.6078838174	1.6078835011	2	N2	FUDR	150	NextSeq 500	PAIRED	cDNA	None	FUDR
SRR7811674	GSE119696	gas1_1Cys	24	9.5	228	1.6315789474	39.1578947368	1.6315789474	1.6315786155	1	gas-1	Cysteamine_1mM	200	Illumina HiSeq 2500	PAIRED	cDNA	None	None
SRR7811675	GSE119696	gas1_1Cys	24	9.5	228	1.6315789474	39.1578947368	1.6315789474	1.6315786155	1	gas-1	Cysteamine_1mM	200	Illumina HiSeq 2500	PAIRED	cDNA	None	None
SRR7811676	GSE119696	gas1_1Cys	24	9.5	228	1.6315789474	39.1578947368	1.6315789474	1.6315786155	1	gas-1	Cysteamine_1mM	200	Illumina HiSeq 2500	PAIRED	cDNA	None	None
SRR7811677	GSE119696	gas1_1Cys	24	9.5	228	1.6315789474	39.1578947368	1.6315789474	1.6315786155	1	gas-1	Cysteamine_1mM	200	Illumina HiSeq 2500	PAIRED	cDNA	None	None
ERR2822654	E-MTAB-7272	N2_OP50-MR	48	18.95	454.8	0.8179419525	39.2612137203	1.635883905	1.6358835703	2	N2	OP50-MR	51	Illumina HiSeq 2500	SINGLE	PolyA	None	None
ERR2822659	E-MTAB-7272	N2_OP50-MR	48	18.95	454.8	0.8179419525	39.2612137203	1.635883905	1.6358835703	2	N2	OP50-MR	51	Illumina HiSeq 2500	SINGLE	PolyA	None	None
ERR2822662	E-MTAB-7272	N2_OP50-MR	48	18.95	454.8	0.8179419525	39.2612137203	1.635883905	1.6358835703	2	N2	OP50-MR	51	Illumina HiSeq 2500	SINGLE	PolyA	None	None
ERR2822666	E-MTAB-7272	N2_OP50-MR	48	18.95	454.8	0.8179419525	39.2612137203	1.635883905	1.6358835703	2	N2	OP50-MR	51	Illumina HiSeq 2500	SINGLE	PolyA	None	None
SRR1658967	GSE63528	N2 + 50microM mianserin on d1	72	28.25	678	0.5486725664	39.5044247788	1.6460176991	1.6460173575	3	N2	50microM Mianserin+FUDR	100	Illumina HiSeq 2000	SINGLE	cDNA	None	FUDR
SRR4237207	PRJNA342407	eat-2(ad1116) + ev	72	28	672	0.5535714286	39.8571428571	1.6607142857	1.6607139338	3	eat-2(ad1116)	FUDR	34	Illumina Genome Analyzer IIx	SINGLE	RANDOM	Empty vector	FUDR
SRR4237208	PRJNA342407	eat-2(ad1116) + ev	72	28	672	0.5535714286	39.8571428571	1.6607142857	1.6607139338	3	eat-2(ad1116)	FUDR	34	Illumina Genome Analyzer IIx	SINGLE	RANDOM	Empty vector	FUDR
SRR5606850	PRJNA342407	eat-2(ad1116) + ev	72	28	672	0.5535714286	39.8571428571	1.6607142857	1.6607139338	3	eat-2(ad1116)	FUDR	202	Illumina HiSeq 2500	PAIRED	RANDOM	Empty vector	FUDR
SRR5606853	PRJNA342407	eat-2(ad1116) + ev	72	28	672	0.5535714286	39.8571428571	1.6607142857	1.6607139338	3	eat-2(ad1116)	FUDR	202	Illumina HiSeq 2500	PAIRED	RANDOM	Empty vector	FUDR
SRR1560105	GSE60825	N2_ev_Hypoxia	64	24.56	589.44	0.6311074919	40.3908794788	1.6829533116	1.6829529436	2.6666666667	N2	Hypoxia	172	Illumina HiSeq 2000	PAIRED	cDNA	Empty vector	None
SRR5757278	GSE100482	N2_AZT	64	24.5	588	0.6326530612	40.4897959184	1.6870748299	1.6870744588	2.6666666667	N2	AZT	51	Illumina HiSeq 2000	SINGLE	cDNA	None	None
SRR5757279	GSE100482	N2_AZT	64	24.5	588	0.6326530612	40.4897959184	1.6870748299	1.6870744588	2.6666666667	N2	AZT	51	Illumina HiSeq 2000	SINGLE	cDNA	None	None
SRR5757280	GSE100482	N2_AZT	64	24.5	588	0.6326530612	40.4897959184	1.6870748299	1.6870744588	2.6666666667	N2	AZT	51	Illumina HiSeq 2000	SINGLE	cDNA	None	None
SRR7811670	GSE119696	gas1_100Cys	24	9	216	1.7222222222	41.3333333333	1.7222222222	1.722221824	1	gas-1	Cysteamine_100nM	200	Illumina HiSeq 2500	PAIRED	cDNA	None	None
SRR7811671	GSE119696	gas1_100Cys	24	9	216	1.7222222222	41.3333333333	1.7222222222	1.722221824	1	gas-1	Cysteamine_100nM	200	Illumina HiSeq 2500	PAIRED	cDNA	None	None
SRR7811672	GSE119696	gas1_100Cys	24	9	216	1.7222222222	41.3333333333	1.7222222222	1.722221824	1	gas-1	Cysteamine_100nM	200	Illumina HiSeq 2500	PAIRED	cDNA	None	None
SRR7811673	GSE119696	gas1_100Cys	24	9	216	1.7222222222	41.3333333333	1.7222222222	1.722221824	1	gas-1	Cysteamine_100nM	200	Illumina HiSeq 2500	PAIRED	cDNA	None	None
SRR1945008	GSE67387	tut-1(tm1297);elpc-1(tm2149)	24	9	216	1.7222222222	41.3333333333	1.7222222222	1.722221824	1	tut-1(tm1297);elpc-1(tm2149)	None	50	Illumina HiScanSQ	SINGLE	cDNA	None	None
SRR1945009	GSE67387	tut-1(tm1297);elpc-1(tm2149)	24	9	216	1.7222222222	41.3333333333	1.7222222222	1.722221824	1	tut-1(tm1297);elpc-1(tm2149)	None	50	Illumina HiScanSQ	SINGLE	cDNA	None	None
SRR8280652	PRJNA508378	fem-1 (hc17)	70	26.17	628.08	0.5922812381	41.4596866641	1.7274869443	1.7274865419	2.9166666667	fem-1(hc17)	None	152	NextSeq 500	PAIRED	Oligo-dT	None	None
SRR8280653	PRJNA508378	fem-1 (hc17)	70	26.17	628.08	0.5922812381	41.4596866641	1.7274869443	1.7274865419	2.9166666667	fem-1(hc17)	None	152	NextSeq 500	PAIRED	Oligo-dT	None	None
SRR8280654	PRJNA508378	fem-1 (hc17)	70	26.17	628.08	0.5922812381	41.4596866641	1.7274869443	1.7274865419	2.9166666667	fem-1(hc17)	None	152	NextSeq 500	PAIRED	Oligo-dT	None	None
SRR8280655	PRJNA508378	fem-1 (hc17)	70	26.17	628.08	0.5922812381	41.4596866641	1.7274869443	1.7274865419	2.9166666667	fem-1(hc17)	None	152	NextSeq 500	PAIRED	Oligo-dT	None	None
SRR8240863	GSE122892	fer-15(b26ts)	48	17.85	428.4	0.8683473389	41.6806722689	1.7366946779	1.7366942679	2	fer-15(b26ts)	None	300	HiSeq X Ten	PAIRED	cDNA	None	None
SRR8240864	GSE122892	fer-15(b26ts)	48	17.85	428.4	0.8683473389	41.6806722689	1.7366946779	1.7366942679	2	fer-15(b26ts)	None	300	HiSeq X Ten	PAIRED	cDNA	None	None
SRR8240865	GSE122892	fer-15(b26ts)	48	17.85	428.4	0.8683473389	41.6806722689	1.7366946779	1.7366942679	2	fer-15(b26ts)	None	300	HiSeq X Ten	PAIRED	cDNA	None	None
ERR1474690	E-MTAB-4866	eat-2(ad1116)	72	26.5	636	0.5849056604	42.1132075472	1.7547169811	1.7547165561	3	eat-2(ad1116)	FUDR	200	Illumina HiSeq 2500	PAIRED	size fractionation	Empty vector	FUDR
ERR1474691	E-MTAB-4866	eat-2(ad1116)	72	26.5	636	0.5849056604	42.1132075472	1.7547169811	1.7547165561	3	eat-2(ad1116)	FUDR	200	Illumina HiSeq 2500	PAIRED	size fractionation	Empty vector	FUDR
ERR1474692	E-MTAB-4866	eat-2(ad1116)	72	26.5	636	0.5849056604	42.1132075472	1.7547169811	1.7547165561	3	eat-2(ad1116)	FUDR	175	Illumina HiSeq 2500	PAIRED	size fractionation	Empty vector	FUDR
ERR1474693	E-MTAB-4866	eat-2(ad1116)	72	26.5	636	0.5849056604	42.1132075472	1.7547169811	1.7547165561	3	eat-2(ad1116)	FUDR	174	Illumina HiSeq 2500	PAIRED	size fractionation	Empty vector	FUDR
SRR1630867	GSE62720	glp-1(e2141)	48	17.54	420.96	0.8836944128	42.417331813	1.7673888255	1.7673883896	2	glp-1(e2141)	None	51	Illumina HiSeq 2000	SINGLE	cDNA	None	None
SRR1630868	GSE62720	glp-1(e2141)	48	17.54	420.96	0.8836944128	42.417331813	1.7673888255	1.7673883896	2	glp-1(e2141)	None	51	Illumina HiSeq 2000	SINGLE	cDNA	None	None
SRR1630871	GSE62720	glp-1(e2141) + ev	48	17.54	420.96	0.8836944128	42.417331813	1.7673888255	1.7673883896	2	glp-1(e2141)	None	51	Illumina HiSeq 2000	SINGLE	cDNA	Empty vector	None
SRR1630872	GSE62720	glp-1(e2141) + ev	48	17.54	420.96	0.8836944128	42.417331813	1.7673888255	1.7673883896	2	glp-1(e2141)	None	51	Illumina HiSeq 2000	SINGLE	cDNA	Empty vector	None
SRR1630879	GSE62720	glp-1(e2141)	48	17.54	420.96	0.8836944128	42.417331813	1.7673888255	1.7673883896	2	glp-1(e2141)	None	51	Illumina HiSeq 2000	SINGLE	cDNA	None	None
SRR1630880	GSE62720	glp-1(e2141)	48	17.54	420.96	0.8836944128	42.417331813	1.7673888255	1.7673883896	2	glp-1(e2141)	None	51	Illumina HiSeq 2000	SINGLE	cDNA	None	None
SRR6983677	GSE112978	ceh-60(ok1485)	96	35	840	0.4428571429	42.5142857143	1.7714285714	1.771428132	4	ceh-60(ok1485)	None	50	Illumina HiSeq 2500	SINGLE	cDNA	None	None
SRR6983678	GSE112978	ceh-60(ok1485)	96	35	840	0.4428571429	42.5142857143	1.7714285714	1.771428132	4	ceh-60(ok1485)	None	50	Illumina HiSeq 2500	SINGLE	cDNA	None	None
SRR6983679	GSE112978	ceh-60(ok1485)	96	35	840	0.4428571429	42.5142857143	1.7714285714	1.771428132	4	ceh-60(ok1485)	None	50	Illumina HiSeq 2500	SINGLE	cDNA	None	None
SRR5757284	GSE100482	N2_d4T	64	23.3	559.2	0.6652360515	42.5751072961	1.773962804	1.7739623623	2.6666666667	N2	d4T	51	Illumina HiSeq 2000	SINGLE	cDNA	None	None
SRR5757285	GSE100482	N2_d4T	64	23.3	559.2	0.6652360515	42.5751072961	1.773962804	1.7739623623	2.6666666667	N2	d4T	51	Illumina HiSeq 2000	SINGLE	cDNA	None	None
SRR5757286	GSE100482	N2_d4T	64	23.3	559.2	0.6652360515	42.5751072961	1.773962804	1.7739623623	2.6666666667	N2	d4T	51	Illumina HiSeq 2000	SINGLE	cDNA	None	None
ERR2822655	E-MTAB-7272	N2_metformin_OP50-MR	48	17.11	410.64	0.9059029807	43.4833430742	1.8118059614	1.8118054851	2	N2	50mM metformin OP50-MR	51	Illumina HiSeq 2500	SINGLE	PolyA	None	None
ERR2822657	E-MTAB-7272	N2_metformin_OP50-MR	48	17.11	410.64	0.9059029807	43.4833430742	1.8118059614	1.8118054851	2	N2	50mM metformin OP50-MR	51	Illumina HiSeq 2500	SINGLE	PolyA	None	None
ERR2822663	E-MTAB-7272	N2_metformin_OP50-MR	48	17.11	410.64	0.9059029807	43.4833430742	1.8118059614	1.8118054851	2	N2	50mM metformin OP50-MR	51	Illumina HiSeq 2500	SINGLE	PolyA	None	None
ERR2822667	E-MTAB-7272	N2_metformin_OP50-MR	48	17.11	410.64	0.9059029807	43.4833430742	1.8118059614	1.8118054851	2	N2	50mM metformin OP50-MR	51	Illumina HiSeq 2500	SINGLE	PolyA	None	None
SRR8435686	GSE124994	gon-2(q388);gem-1(bc364)	33	11.75	282	1.3191489362	43.5319148936	1.8138297872	1.813829309	1.375	gon-2(q388);gem-1(bc364)	None	51	Illumina HiSeq 2500	SINGLE	cDNA	None	None
SRR8435687	GSE124994	gon-2(q388);gem-1(bc364)	33	11.75	282	1.3191489362	43.5319148936	1.8138297872	1.813829309	1.375	gon-2(q388);gem-1(bc364)	None	51	Illumina HiSeq 2500	SINGLE	cDNA	None	None
SRR8435688	GSE124994	gon-2(q388);gem-1(bc364)	33	11.75	282	1.3191489362	43.5319148936	1.8138297872	1.813829309	1.375	gon-2(q388);gem-1(bc364)	None	51	Illumina HiSeq 2500	SINGLE	cDNA	None	None
SRR1658992	GSE63528	N2 + 50microM mianserin on d1	72	25.63	615.12	0.6047600468	43.542723371	1.8142801405	1.8142796618	3	N2	50microM Mianserin+FUDR	100	Illumina HiSeq 2000	SINGLE	cDNA	None	FUDR
SRR8309206	GSE123531	N2	48	17	408	0.9117647059	43.7647058824	1.8235294118	1.8235289242	2	N2	None	300	Illumina HiSeq 2000	PAIRED	cDNA	None	None
SRR8309207	GSE123531	N2	48	17	408	0.9117647059	43.7647058824	1.8235294118	1.8235289242	2	N2	None	300	Illumina HiSeq 2000	PAIRED	cDNA	None	None
SRR8309208	GSE123531	N2	48	17	408	0.9117647059	43.7647058824	1.8235294118	1.8235289242	2	N2	None	300	Illumina HiSeq 2000	PAIRED	cDNA	None	None
SRR8309209	GSE123531	N2	48	17	408	0.9117647059	43.7647058824	1.8235294118	1.8235289242	2	N2	None	300	Illumina HiSeq 2000	PAIRED	cDNA	None	None
SRR10189243	GSE138035	N2 + high glucose	24	8.25	198	1.8787878788	45.0909090909	1.8787878788	1.8787873346	1	N2	FUDR + high glucose	202	Illumina HiSeq 2500	PAIRED	cDNA	lpn-1 RNAi
SRR10189244	GSE138035	N2 + high glucose	24	8.25	198	1.8787878788	45.0909090909	1.8787878788	1.8787873346	1	N2	FUDR + high glucose	202	Illumina HiSeq 2500	PAIRED	cDNA	lpn-1 RNAi
SRR10189245	GSE138035	N2 + high glucose	24	8.25	198	1.8787878788	45.0909090909	1.8787878788	1.8787873346	1	N2	FUDR + high glucose	202	Illumina HiSeq 2500	PAIRED	cDNA	lpn-1 RNAi
SRR5131501	GSE92902	N2 + DR	144	49.15	1179.6	0.3153611394	45.4120040692	1.8921668362	1.8921662774	6	N2	DR+FUDR	50	Illumina HiSeq 2000	SINGLE	cDNA	None	FUDR
SRR5131502	GSE92902	N2 + DR	144	49.15	1179.6	0.3153611394	45.4120040692	1.8921668362	1.8921662774	6	N2	DR+FUDR	50	Illumina HiSeq 2000	SINGLE	cDNA	None	FUDR
SRR5131503	GSE92902	N2 + DR	144	49.15	1179.6	0.3153611394	45.4120040692	1.8921668362	1.8921662774	6	N2	DR+FUDR	50	Illumina HiSeq 2000	SINGLE	cDNA	None	FUDR
SRR8435683	GSE124994	fem-3(q20) IV	33	11.0833333333	265.9999999992	1.3984962406	46.15037594	1.9229323308	1.9229317369	1.375	fem-3(q20)	None	51	Illumina HiSeq 2500	SINGLE	cDNA	None	None
SRR8435684	GSE124994	fem-3(q20) IV	33	11.0833333333	265.9999999992	1.3984962406	46.15037594	1.9229323308	1.9229317369	1.375	fem-3(q20)	None	51	Illumina HiSeq 2500	SINGLE	cDNA	None	None
SRR8435685	GSE124994	fem-3(q20) IV	33	11.0833333333	265.9999999992	1.3984962406	46.15037594	1.9229323308	1.9229317369	1.375	fem-3(q20)	None	51	Illumina HiSeq 2500	SINGLE	cDNA	None	None
SRR8782790	GSE128815	mdt-15(tm2182)_25C	24	8	192	1.9375	46.5	1.9375	1.9374993887	1	mdt-15(tm2182)	25C	202	Illumina HiSeq 4000	PAIRED	cDNA	None	None
SRR8782794	GSE128815	mdt-15(tm2182)_25C	24	8	192	1.9375	46.5	1.9375	1.9374993887	1	mdt-15(tm2182)	25C	202	Illumina HiSeq 4000	PAIRED	cDNA	None	None
SRR8782798	GSE128815	mdt-15(tm2182)_25C	24	8	192	1.9375	46.5	1.9375	1.9374993887	1	mdt-15(tm2182)	25C	202	Illumina HiSeq 4000	PAIRED	cDNA	None	None
SRR1658979	GSE63528	N2 + 50microM mianserin on d1	72	23.92	574.08	0.647993311	46.6555183946	1.9439799331	1.9439793139	3	N2	50microM Mianserin+FUDR	100	Illumina HiSeq 2000	SINGLE	cDNA	None	FUDR
SRR8594809	PRJNA523315	N2 + MOND	72	23.61	566.64	0.6565014824	47.2681067344	1.9695044473	1.9695037961	3	N2	Monorden	50	Illumina HiSeq 3000	SINGLE	other	None	None
SRR8594810	PRJNA523315	N2 + MOND	72	23.61	566.64	0.6565014824	47.2681067344	1.9695044473	1.9695037961	3	N2	Monorden	50	Illumina HiSeq 3000	SINGLE	other	None	None
SRR8594811	PRJNA523315	N2 + MOND	72	23.61	566.64	0.6565014824	47.2681067344	1.9695044473	1.9695037961	3	N2	Monorden	50	Illumina HiSeq 3000	SINGLE	other	None	None
SRR1560104	GSE60825	N2_ev	64	20.52	492.48	0.7553606238	48.343079922	2.0142949968	2.0142942855	2.6666666667	N2	None	172	Illumina HiSeq 2000	PAIRED	cDNA	Empty vector	None
SRR8240884	GSE122892	daf-16(mu86);fer-15(b26ts)	48	15.33	367.92	1.0110893673	48.5322896282	2.0221787345	2.0221780122	2	daf-16(mu86);fer-15(b26ts)	None	300	HiSeq X Ten	PAIRED	cDNA	None	None
SRR8240885	GSE122892	daf-16(mu86);fer-15(b26ts)	48	15.33	367.92	1.0110893673	48.5322896282	2.0221787345	2.0221780122	2	daf-16(mu86);fer-15(b26ts)	None	300	HiSeq X Ten	PAIRED	cDNA	None	None
SRR8240886	GSE122892	daf-16(mu86);fer-15(b26ts)	48	15.33	367.92	1.0110893673	48.5322896282	2.0221787345	2.0221780122	2	daf-16(mu86);fer-15(b26ts)	None	300	HiSeq X Ten	PAIRED	cDNA	None	None
SRR1630875	GSE62720	glp-1(e2141) + met-1(RNAi)	48	15.27	366.48	1.0150622135	48.7229862475	2.030124427	2.0301236933	2	glp-1(e2141)	None	51	Illumina HiSeq 2000	SINGLE	cDNA	met-1	None
SRR1630876	GSE62720	glp-1(e2141) + met-1(RNAi)	48	15.27	366.48	1.0150622135	48.7229862475	2.030124427	2.0301236933	2	glp-1(e2141)	None	51	Illumina HiSeq 2000	SINGLE	cDNA	met-1	None
SRR5757290	GSE100482	N2_FLT	64	19.8	475.2	0.7828282828	50.101010101	2.0875420875	2.0875412665	2.6666666667	N2	FLT	51	Illumina HiSeq 2000	SINGLE	cDNA	None	None
SRR5757291	GSE100482	N2_FLT	64	19.8	475.2	0.7828282828	50.101010101	2.0875420875	2.0875412665	2.6666666667	N2	FLT	51	Illumina HiSeq 2000	SINGLE	cDNA	None	None
SRR5757292	GSE100482	N2_FLT	64	19.8	475.2	0.7828282828	50.101010101	2.0875420875	2.0875412665	2.6666666667	N2	FLT	51	Illumina HiSeq 2000	SINGLE	cDNA	None	None
SRR1630883	GSE62720	met-1(n4337);glp-1(e2141)	48	14.45	346.8	1.0726643599	51.4878892734	2.1453287197	2.1453278007	2	met-1(n4337);glp-1(e2141)	None	51	Illumina HiSeq 2000	SINGLE	cDNA	None	None
SRR1630884	GSE62720	met-1(n4337);glp-1(e2141)	48	14.45	346.8	1.0726643599	51.4878892734	2.1453287197	2.1453278007	2	met-1(n4337);glp-1(e2141)	None	51	Illumina HiSeq 2000	SINGLE	cDNA	None	None
SRR8280662	PRJNA508378	N2	70	20.8	499.2	0.7451923077	52.1634615385	2.1734775641	2.1734765933	2.9166666667	N2	None	152	NextSeq 500	PAIRED	Oligo-dT	None	None
SRR8280663	PRJNA508378	N2	70	20.8	499.2	0.7451923077	52.1634615385	2.1734775641	2.1734765933	2.9166666667	N2	None	152	NextSeq 500	PAIRED	Oligo-dT	None	None
SRR8280664	PRJNA508378	N2	70	20.8	499.2	0.7451923077	52.1634615385	2.1734775641	2.1734765933	2.9166666667	N2	None	152	NextSeq 500	PAIRED	Oligo-dT	None	None
SRR8280665	PRJNA508378	N2	70	20.8	499.2	0.7451923077	52.1634615385	2.1734775641	2.1734765933	2.9166666667	N2	None	152	NextSeq 500	PAIRED	Oligo-dT	None	None
SRR1560107	GSE60825	N2_elt2_Hypoxia	64	18.76	450.24	0.8262260128	52.8784648188	2.2032693675	2.2032683388	2.6666666667	N2	Hypoxia	172	Illumina HiSeq 2000	PAIRED	cDNA	elt-2	None
SRR1658988	GSE63528	N2 + H2O	72	20.45	490.8	0.7579462103	54.5721271394	2.2738386308	2.2738374517	3	N2	FUDR	100	Illumina HiSeq 2000	SINGLE	cDNA	None	FUDR
SRR5757266	GSE100482	N2	64	18	432	0.8611111111	55.1111111111	2.2962962963	2.2962950649	2.6666666667	N2	None	51	Illumina HiSeq 2000	SINGLE	cDNA	None	None
SRR5757267	GSE100482	N2	64	18	432	0.8611111111	55.1111111111	2.2962962963	2.2962950649	2.6666666667	N2	None	51	Illumina HiSeq 2000	SINGLE	cDNA	None	None
SRR5757268	GSE100482	N2	64	18	432	0.8611111111	55.1111111111	2.2962962963	2.2962950649	2.6666666667	N2	None	51	Illumina HiSeq 2000	SINGLE	cDNA	None	None
SRR5757272	GSE100482	N2_DMSO	64	18	432	0.8611111111	55.1111111111	2.2962962963	2.2962950649	2.6666666667	N2	DMSO	51	Illumina HiSeq 2000	SINGLE	cDNA	None	None
SRR5757273	GSE100482	N2_DMSO	64	18	432	0.8611111111	55.1111111111	2.2962962963	2.2962950649	2.6666666667	N2	DMSO	51	Illumina HiSeq 2000	SINGLE	cDNA	None	None
SRR5757274	GSE100482	N2_DMSO	64	18	432	0.8611111111	55.1111111111	2.2962962963	2.2962950649	2.6666666667	N2	DMSO	51	Illumina HiSeq 2000	SINGLE	cDNA	None	None
SRR5871050	GSE101910	N2 + K12	72	20.2	484.8	0.7673267327	55.2475247525	2.301980198	2.3019789531	3	N2	K12	141	Illumina HiSeq 2000	SINGLE	cDNA	None	None
SRR5871051	GSE101910	N2 + K12	72	20.2	484.8	0.7673267327	55.2475247525	2.301980198	2.3019789531	3	N2	K12	143	Illumina HiSeq 2000	SINGLE	cDNA	None	None
SRR5871052	GSE101910	N2 + K12	72	20.2	484.8	0.7673267327	55.2475247525	2.301980198	2.3019789531	3	N2	K12	141	Illumina HiSeq 2000	SINGLE	cDNA	None	None
SRR4237202	PRJNA342407	N2 + ev	72	19.98	479.52	0.7757757758	55.8558558559	2.3273273273	2.3273260202	3	N2	FUDR	34	Illumina Genome Analyzer IIx	SINGLE	RANDOM	Empty vector	FUDR
SRR4237203	PRJNA342407	N2 + ev	72	19.98	479.52	0.7757757758	55.8558558559	2.3273273273	2.3273260202	3	N2	FUDR	34	Illumina Genome Analyzer IIx	SINGLE	RANDOM	Empty vector	FUDR
SRR5606851	PRJNA342407	N2 + ev	72	19.98	479.52	0.7757757758	55.8558558559	2.3273273273	2.3273260202	3	N2	FUDR	202	Illumina HiSeq 2500	PAIRED	RANDOM	Empty vector	FUDR
SRR5606852	PRJNA342407	N2 + ev	72	19.98	479.52	0.7757757758	55.8558558559	2.3273273273	2.3273260202	3	N2	FUDR	202	Illumina HiSeq 2500	PAIRED	RANDOM	Empty vector	FUDR
SRR7788700	GSE119485	N2 + DR	96	26.5	636	0.5849056604	56.1509433962	2.3396226415	2.3396213031	4	N2	DR	200	Illumina HiSeq 2000	PAIRED	cDNA	None	None
SRR7788701	GSE119485	N2 + DR	96	26.5	636	0.5849056604	56.1509433962	2.3396226415	2.3396213031	4	N2	DR	200	Illumina HiSeq 2000	PAIRED	cDNA	None	None
SRR7788702	GSE119485	N2 + DR	96	26.5	636	0.5849056604	56.1509433962	2.3396226415	2.3396213031	4	N2	DR	200	Illumina HiSeq 2000	PAIRED	cDNA	None	None
SRR7788703	GSE119485	N2 + DR	96	26.5	636	0.5849056604	56.1509433962	2.3396226415	2.3396213031	4	N2	DR	200	Illumina HiSeq 2000	PAIRED	cDNA	None	None
SRR7788704	GSE119485	N2 + DR	96	26.5	636	0.5849056604	56.1509433962	2.3396226415	2.3396213031	4	N2	DR	200	Illumina HiSeq 2000	PAIRED	cDNA	None	None
SRR7788705	GSE119485	N2 + DR	96	26.5	636	0.5849056604	56.1509433962	2.3396226415	2.3396213031	4	N2	DR	200	Illumina HiSeq 2000	PAIRED	cDNA	None	None
SRR7788706	GSE119485	N2 + DR	96	26.5	636	0.5849056604	56.1509433962	2.3396226415	2.3396213031	4	N2	DR	200	Illumina HiSeq 2000	PAIRED	cDNA	None	None
SRR7788707	GSE119485	N2 + DR	96	26.5	636	0.5849056604	56.1509433962	2.3396226415	2.3396213031	4	N2	DR	200	Illumina HiSeq 2000	PAIRED	cDNA	None	None
SRR1560106	GSE60825	N2_elt2	64	17.64	423.36	0.8786848073	56.2358276644	2.343159486	2.3431581385	2.6666666667	N2	None	172	Illumina HiSeq 2000	PAIRED	cDNA	elt-2	None
ERR1474694	E-MTAB-4866	eat-2(ad1116) + sfa-1(RNAi)	72	19.71	473.04	0.7864028412	56.6210045662	2.3592085236	2.3592071339	3	eat-2(ad1116)	FUDR	200	Illumina HiSeq 2500	PAIRED	size fractionation	sfa-1	FUDR
ERR1474695	E-MTAB-4866	eat-2(ad1116) + sfa-1(RNAi)	72	19.71	473.04	0.7864028412	56.6210045662	2.3592085236	2.3592071339	3	eat-2(ad1116)	FUDR	200	Illumina HiSeq 2500	PAIRED	size fractionation	sfa-1	FUDR
ERR1474696	E-MTAB-4866	eat-2(ad1116) + sfa-1(RNAi)	72	19.71	473.04	0.7864028412	56.6210045662	2.3592085236	2.3592071339	3	eat-2(ad1116)	FUDR	174	Illumina HiSeq 2500	PAIRED	size fractionation	sfa-1	FUDR
ERR1474697	E-MTAB-4866	eat-2(ad1116) + sfa-1(RNAi)	72	19.71	473.04	0.7864028412	56.6210045662	2.3592085236	2.3592071339	3	eat-2(ad1116)	FUDR	183	Illumina HiSeq 2500	PAIRED	size fractionation	sfa-1	FUDR
SRR1658964	GSE63528	N2 + H2O	72	19.33	463.92	0.8018623901	57.7340920848	2.4055871702	2.4055856514	3	N2	FUDR	100	Illumina HiSeq 2000	SINGLE	cDNA	None	FUDR
ERR1474702	E-MTAB-4866	N2 + sfa-1(RNAi)	72	19.24	461.76	0.8056133056	58.0041580042	2.4168399168	2.416838365	3	N2	FUDR	200	Illumina HiSeq 2500	PAIRED	size fractionation	sfa-1	FUDR
ERR1474703	E-MTAB-4866	N2 + sfa-1(RNAi)	72	19.24	461.76	0.8056133056	58.0041580042	2.4168399168	2.416838365	3	N2	FUDR	200	Illumina HiSeq 2500	PAIRED	size fractionation	sfa-1	FUDR
ERR1474704	E-MTAB-4866	N2 + sfa-1(RNAi)	72	19.24	461.76	0.8056133056	58.0041580042	2.4168399168	2.416838365	3	N2	FUDR	172	Illumina HiSeq 2500	PAIRED	size fractionation	sfa-1	FUDR
ERR1474705	E-MTAB-4866	N2 + sfa-1(RNAi)	72	19.24	461.76	0.8056133056	58.0041580042	2.4168399168	2.416838365	3	N2	FUDR	174	Illumina HiSeq 2500	PAIRED	size fractionation	sfa-1	FUDR
ERR1474698	E-MTAB-4866	N2	72	19.09	458.16	0.8119434259	58.4599266632	2.4358302776	2.4358286685	3	N2	FUDR	200	Illumina HiSeq 2500	PAIRED	size fractionation	Empty vector	FUDR
ERR1474699	E-MTAB-4866	N2	72	19.09	458.16	0.8119434259	58.4599266632	2.4358302776	2.4358286685	3	N2	FUDR	200	Illumina HiSeq 2500	PAIRED	size fractionation	Empty vector	FUDR
ERR1474700	E-MTAB-4866	N2	72	19.09	458.16	0.8119434259	58.4599266632	2.4358302776	2.4358286685	3	N2	FUDR	170	Illumina HiSeq 2500	PAIRED	size fractionation	Empty vector	FUDR
ERR1474701	E-MTAB-4866	N2	72	19.09	458.16	0.8119434259	58.4599266632	2.4358302776	2.4358286685	3	N2	FUDR	176	Illumina HiSeq 2500	PAIRED	size fractionation	Empty vector	FUDR
SRR8318595	GSE123862	mir-83 (n4638)	96	25.4	609.6	0.6102362205	58.5826771654	2.4409448819	2.4409432569	4	mir-83 (n4638)	FUDR	300	Illumina HiSeq 2500	PAIRED	cDNA	None	FUDR
SRR8318596	GSE123862	mir-83 (n4638)	96	25.4	609.6	0.6102362205	58.5826771654	2.4409448819	2.4409432569	4	mir-83 (n4638)	FUDR	300	Illumina HiSeq 2500	PAIRED	cDNA	None	FUDR
SRR8309214	GSE123531	wdr-5(ok1417);skn-1(lax188)	48	12.5	300	1.24	59.52	2.48	2.4799982496	2	wdr-5(ok1417);skn-1(lax188)	None	300	Illumina HiSeq 2000	PAIRED	cDNA	None	None
SRR8309215	GSE123531	wdr-5(ok1417);skn-1(lax188)	48	12.5	300	1.24	59.52	2.48	2.4799982496	2	wdr-5(ok1417);skn-1(lax188)	None	300	Illumina HiSeq 2000	PAIRED	cDNA	None	None
SRR8309216	GSE123531	wdr-5(ok1417);skn-1(lax188)	48	12.5	300	1.24	59.52	2.48	2.4799982496	2	wdr-5(ok1417);skn-1(lax188)	None	300	Illumina HiSeq 2000	PAIRED	cDNA	None	None
SRR8280648	PRJNA508378	fem-1 (hc17) + sperm on day 3	96	25	600	0.62	59.52	2.48	2.4799982496	4	fem-1 (hc17)	received male sperm (mated) during a 2 hour interaction with him-5 males on day 3 of life	152	NextSeq 500	PAIRED	Oligo-dT	None
SRR8280649	PRJNA508378	fem-1 (hc17) + sperm on day 3	96	25	600	0.62	59.52	2.48	2.4799982496	4	fem-1 (hc17)	received male sperm (mated) during a 2 hour interaction with him-5 males on day 3 of life	152	NextSeq 500	PAIRED	Oligo-dT	None
SRR8280650	PRJNA508378	fem-1 (hc17) + sperm on day 3	96	25	600	0.62	59.52	2.48	2.4799982496	4	fem-1 (hc17)	received male sperm (mated) during a 2 hour interaction with him-5 males on day 3 of life	152	NextSeq 500	PAIRED	Oligo-dT	None
SRR8280651	PRJNA508378	fem-1 (hc17) + sperm on day 3	96	25	600	0.62	59.52	2.48	2.4799982496	4	fem-1 (hc17)	received male sperm (mated) during a 2 hour interaction with him-5 males on day 3 of life	152	NextSeq 500	PAIRED	Oligo-dT	None
SRR8280666	PRJNA508378	N2 + sperm on day 3	96	25	600	0.62	59.52	2.48	2.4799982496	4	N2	received male sperm (mated) during a 2 hour interaction with him-5 males on day 3 of life		152	NextSeq 500	PAIRED	Oligo-dT
SRR8280667	PRJNA508378	N2 + sperm on day 3	96	25	600	0.62	59.52	2.48	2.4799982496	4	N2	received male sperm (mated) during a 2 hour interaction with him-5 males on day 3 of life		152	NextSeq 500	PAIRED	Oligo-dT
SRR8280674	PRJNA508378	N2 + sperm on day 3	96	25	600	0.62	59.52	2.48	2.4799982496	4	N2	received male sperm (mated) during a 2 hour interaction with him-5 males on day 3 of life		152	NextSeq 500	PAIRED	Oligo-dT
SRR8280675	PRJNA508378	N2 + sperm on day 3	96	25	600	0.62	59.52	2.48	2.4799982496	4	N2	received male sperm (mated) during a 2 hour interaction with him-5 males on day 3 of life		152	NextSeq 500	PAIRED	Oligo-dT
SRR8594802	PRJNA523315	hsf-1(sy441) + DMSO	72	18.66	447.84	0.8306538049	59.807073955	2.4919614148	2.4919596241	3	hsf-1(sy441)	DMSO	50	Illumina HiSeq 3000	SINGLE	other	None	None
SRR8594815	PRJNA523315	hsf-1(sy441) + DMSO	72	18.66	447.84	0.8306538049	59.807073955	2.4919614148	2.4919596241	3	hsf-1(sy441)	DMSO	50	Illumina HiSeq 3000	SINGLE	other	None	None
SRR4237209	PRJNA342407	eat-2(ad1116) + Y41e3.11(RNAi)	72	18.08	433.92	0.857300885	61.7256637168	2.5719026549	2.5719005712	3	eat-2(ad1116)	FUDR	34	Illumina Genome Analyzer IIx	SINGLE	RANDOM	Y41e3.11	FUDR
SRR4237210	PRJNA342407	eat-2(ad1116) + Y41e3.11(RNAi)	72	18.08	433.92	0.857300885	61.7256637168	2.5719026549	2.5719005712	3	eat-2(ad1116)	FUDR	34	Illumina Genome Analyzer IIx	SINGLE	RANDOM	Y41e3.11	FUDR
SRR5606855	PRJNA342407	eat-2(ad1116) + Y41e3.11(RNAi)	72	18.08	433.92	0.857300885	61.7256637168	2.5719026549	2.5719005712	3	eat-2(ad1116)	FUDR	202	Illumina HiSeq 2500	PAIRED	RANDOM	Y41e3.11	FUDR
SRR5606856	PRJNA342407	eat-2(ad1116) + Y41e3.11(RNAi)	72	18.08	433.92	0.857300885	61.7256637168	2.5719026549	2.5719005712	3	eat-2(ad1116)	FUDR	202	Illumina HiSeq 2500	PAIRED	RANDOM	Y41e3.11	FUDR
SRR8594803	PRJNA523315	hsf-1(sy441) + Monorden	72	17.98	431.52	0.8620689655	62.0689655172	2.5862068966	2.5862047558	3	hsf-1(sy441)	Monorden	50	Illumina HiSeq 3000	SINGLE	other	None	None
SRR8594804	PRJNA523315	hsf-1(sy441) + Monorden	72	17.98	431.52	0.8620689655	62.0689655172	2.5862068966	2.5862047558	3	hsf-1(sy441)	Monorden	50	Illumina HiSeq 3000	SINGLE	other	None	None
SRR8240866	GSE122892	fer-15(b26ts)	72	17.85	428.4	0.8683473389	62.5210084034	2.6050420168	2.6050397986	3	fer-15(b26ts)	None	300	HiSeq X Ten	PAIRED	cDNA	None	None
SRR8240867	GSE122892	fer-15(b26ts)	72	17.85	428.4	0.8683473389	62.5210084034	2.6050420168	2.6050397986	3	fer-15(b26ts)	None	300	HiSeq X Ten	PAIRED	cDNA	None	None
SRR8240868	GSE122892	fer-15(b26ts)	72	17.85	428.4	0.8683473389	62.5210084034	2.6050420168	2.6050397986	3	fer-15(b26ts)	None	300	HiSeq X Ten	PAIRED	cDNA	None	None
SRR827432	GSE46051	N2 + Rotenone	107	26.2	628.8	0.5916030534	63.3015267176	2.6375636132	2.637561255	4.4583333333	N2	Rotenone	50	Illumina HiSeq 2000	SINGLE	cDNA	None	None
SRR827433	GSE46051	N2 + Rotenone	107	26.2	628.8	0.5916030534	63.3015267176	2.6375636132	2.637561255	4.4583333333	N2	Rotenone	50	Illumina HiSeq 2000	SINGLE	cDNA	None	None
SRR827434	GSE46051	N2 + Rotenone	107	26.2	628.8	0.5916030534	63.3015267176	2.6375636132	2.637561255	4.4583333333	N2	Rotenone	50	Illumina HiSeq 2000	SINGLE	cDNA	None	None
SRR525289	GSE39574	fem-15(b26);spe-9(hc88)_unc62	96	23.5	564	0.6595744681	63.3191489362	2.6382978723	2.6382955108	4	fem-15(b26);spe-9(hc88)	None	36	Illumina HiSeq 2000	SINGLE	cDNA	unc-62	None
SRR525290	GSE39574	fem-15(b26);spe-9(hc88)_unc62	96	23.5	564	0.6595744681	63.3191489362	2.6382978723	2.6382955108	4	fem-15(b26);spe-9(hc88)	None	36	Illumina HiSeq 2000	SINGLE	cDNA	unc-62	None
SRR525291	GSE39574	fem-15(b26);spe-9(hc88)_unc62	96	23.5	564	0.6595744681	63.3191489362	2.6382978723	2.6382955108	4	fem-15(b26);spe-9(hc88)	None	36	Illumina HiSeq 2000	SINGLE	cDNA	unc-62	None
SRR6388548	GSE108263	N2 + Rifampicin+Rapamycin+Allantoin	144	34.95	838.8	0.443490701	63.8626609442	2.660944206	2.6609417418	6	N2	Rifampicin+Rapamycin+Allantoin+FUDR	300	Illumina HiSeq 4000	PAIRED	cDNA	None	FUDR
SRR6388549	GSE108263	N2 + Rifampicin+Rapamycin+Allantoin	144	34.95	838.8	0.443490701	63.8626609442	2.660944206	2.6609417418	6	N2	Rifampicin+Rapamycin+Allantoin+FUDR	300	Illumina HiSeq 4000	PAIRED	cDNA	None	FUDR
SRR6388550	GSE108263	N2 + Rifampicin+Rapamycin+Allantoin	144	34.95	838.8	0.443490701	63.8626609442	2.660944206	2.6609417418	6	N2	Rifampicin+Rapamycin+Allantoin+FUDR	300	Illumina HiSeq 4000	PAIRED	cDNA	None	FUDR
SRR6388545	GSE108263	N2 + Rifampicin+Psora-4+Allantoin	144	34.85	836.4	0.4447632712	64.0459110473	2.668579627	2.6685771272	6	N2	Rifampicin+Psora-4+Allantoin+FUDR	300	Illumina HiSeq 4000	PAIRED	cDNA	None	FUDR
SRR6388546	GSE108263	N2 + Rifampicin+Psora-4+Allantoin	144	34.85	836.4	0.4447632712	64.0459110473	2.668579627	2.6685771272	6	N2	Rifampicin+Psora-4+Allantoin+FUDR	300	Illumina HiSeq 4000	PAIRED	cDNA	None	FUDR
SRR6388547	GSE108263	N2 + Rifampicin+Psora-4+Allantoin	144	34.85	836.4	0.4447632712	64.0459110473	2.668579627	2.6685771272	6	N2	Rifampicin+Psora-4+Allantoin+FUDR	300	Illumina HiSeq 4000	PAIRED	cDNA	None	FUDR
SRR8435692	GSE124994	gon-2(q388);gem-1(bc364)	49	11.75	282	1.3191489362	64.6382978723	2.6932624113	2.6932597932	2.0416666667	gon-2(q388);gem-1(bc364)	None	51	Illumina HiSeq 2500	SINGLE	cDNA	None	None
SRR8435693	GSE124994	gon-2(q388);gem-1(bc364)	49	11.75	282	1.3191489362	64.6382978723	2.6932624113	2.6932597932	2.0416666667	gon-2(q388);gem-1(bc364)	None	51	Illumina HiSeq 2500	SINGLE	cDNA	None	None
SRR8435694	GSE124994	gon-2(q388);gem-1(bc364)	49	11.75	282	1.3191489362	64.6382978723	2.6932624113	2.6932597932	2.0416666667	gon-2(q388);gem-1(bc364)	None	51	Illumina HiSeq 2500	SINGLE	cDNA	None	None
SRR6983671	GSE112978	N2	96	23	552	0.6739130435	64.6956521739	2.6956521739	2.695649544	4	N2	None	50	Illumina HiSeq 2500	SINGLE	cDNA	None	None
SRR6983672	GSE112978	N2	96	23	552	0.6739130435	64.6956521739	2.6956521739	2.695649544	4	N2	None	50	Illumina HiSeq 2500	SINGLE	cDNA	None	None
SRR6983673	GSE112978	N2	96	23	552	0.6739130435	64.6956521739	2.6956521739	2.695649544	4	N2	None	50	Illumina HiSeq 2500	SINGLE	cDNA	None	None
SRR5871046	GSE101910	N2 + K12tnaA	72	17.2	412.8	0.9011627907	64.8837209302	2.7034883721	2.7034857033	3	N2	K12tnaA	141	Illumina HiSeq 2000	SINGLE	cDNA	None	None
SRR5871049	GSE101910	N2 + K12tnaA	72	17.2	412.8	0.9011627907	64.8837209302	2.7034883721	2.7034857033	3	N2	K12tnaA	142	Illumina HiSeq 2000	SINGLE	cDNA	None	None
SRR1658976	GSE63528	N2 + H2O	72	17.2	412.8	0.9011627907	64.8837209302	2.7034883721	2.7034857033	3	N2	FUDR	100	Illumina HiSeq 2000	SINGLE	cDNA	None	FUDR
SRR1777597	GSE65406	N2 + gld-1(RNAi) + DR	96	22.9	549.6	0.6768558952	64.9781659389	2.7074235808	2.7074208922	4	N2	DR	51	Illumina HiSeq 2000	SINGLE	cDNA	gld-1	None
SRR1658968	GSE63528	N2 + 50microM mianserin on d1	120	28.25	678	0.5486725664	65.8407079646	2.7433628319	2.7433599565	5	N2	50microM Mianserin+FUDR	100	Illumina HiSeq 2000	SINGLE	cDNA	None	FUDR
SRR8435689	GSE124994	fem-3(q20) IV	49	11.0833333333	265.9999999992	1.3984962406	68.5263157897	2.8552631579	2.8552596177	2.0416666667	fem-3(q20)	None	51	Illumina HiSeq 2500	SINGLE	cDNA	None	None
SRR8435690	GSE124994	fem-3(q20) IV	49	11.0833333333	265.9999999992	1.3984962406	68.5263157897	2.8552631579	2.8552596177	2.0416666667	fem-3(q20)	None	51	Illumina HiSeq 2500	SINGLE	cDNA	None	None
SRR8435691	GSE124994	fem-3(q20) IV	49	11.0833333333	265.9999999992	1.3984962406	68.5263157897	2.8552631579	2.8552596177	2.0416666667	fem-3(q20)	None	51	Illumina HiSeq 2500	SINGLE	cDNA	None	None
SRR827429	GSE46051	N2 + DMSO	107	23.9	573.6	0.6485355649	69.3933054393	2.8913877266	2.8913839419	4.4583333333	N2	DMSO	50	Illumina HiSeq 2000	SINGLE	cDNA	None	None
SRR827430	GSE46051	N2 + DMSO	107	23.9	573.6	0.6485355649	69.3933054393	2.8913877266	2.8913839419	4.4583333333	N2	DMSO	50	Illumina HiSeq 2000	SINGLE	cDNA	None	None
SRR827431	GSE46051	N2 + DMSO	107	23.9	573.6	0.6485355649	69.3933054393	2.8913877266	2.8913839419	4.4583333333	N2	DMSO	50	Illumina HiSeq 2000	SINGLE	cDNA	None	None
SRR5188255	GSE93826	rrf-3(pk1436)	72	15.5		1	72	3	2.9999953784	3	rrf-3(pk1436)	None	51	Illumina HiSeq 2500	SINGLE	cDNA	Empty vector
SRR5188256	GSE93826	rrf-3(pk1436)	72	15.5		1	72	3	2.9999953784	3	rrf-3(pk1436)	None	51	Illumina HiSeq 2500	SINGLE	cDNA	Empty vector
SRR5188257	GSE93826	rrf-3(pk1436)	72	15.5		1	72	3	2.9999953784	3	rrf-3(pk1436)	None	51	Illumina HiSeq 2500	SINGLE	cDNA	Empty vector
SRR1658993	GSE63528	N2 + 50microM mianserin on d1	120	25.63	615.12	0.6047600468	72.5712056184	3.0238002341	3.0237954067	5	N2	50microM Mianserin+FUDR	100	Illumina HiSeq 2000	SINGLE	cDNA	None	FUDR
SRR8240887	GSE122892	daf-16(mu86);fer-15(b26ts)	72	15.33	367.92	1.0110893673	72.7984344423	3.0332681018	3.0332631901	3	daf-16(mu86);fer-15(b26ts)	None	300	HiSeq X Ten	PAIRED	cDNA	None	None
SRR8240888	GSE122892	daf-16(mu86);fer-15(b26ts)	72	15.33	367.92	1.0110893673	72.7984344423	3.0332681018	3.0332631901	3	daf-16(mu86);fer-15(b26ts)	None	300	HiSeq X Ten	PAIRED	cDNA	None	None
SRR8240889	GSE122892	daf-16(mu86);fer-15(b26ts)	72	15.33	367.92	1.0110893673	72.7984344423	3.0332681018	3.0332631901	3	daf-16(mu86);fer-15(b26ts)	None	300	HiSeq X Ten	PAIRED	cDNA	None	None
SRR5131498	GSE92902	N2	144	30.55	733.2	0.5073649755	73.0605564648	3.0441898527	3.0441848421	6	N2	FUDR	50	Illumina HiSeq 2000	SINGLE	cDNA	None	FUDR
SRR5131499	GSE92902	N2	144	30.55	733.2	0.5073649755	73.0605564648	3.0441898527	3.0441848421	6	N2	FUDR	50	Illumina HiSeq 2000	SINGLE	cDNA	None	FUDR
SRR5131500	GSE92902	N2	144	30.55	733.2	0.5073649755	73.0605564648	3.0441898527	3.0441848421	6	N2	FUDR	50	Illumina HiSeq 2000	SINGLE	cDNA	None	FUDR
SRR1290427	GSE57739	N2_S.aureus25C	9	1.9	45.6	8.1578947368	73.4210526316	3.0592105263	3.0592053765	0.375	N2	S. aureus_25C	42	Illumina HiSeq 2000	SINGLE	cDNA	None	None
SRR1290431	GSE57739	N2_S.aureus25C	9	1.9	45.6	8.1578947368	73.4210526316	3.0592105263	3.0592053765	0.375	N2	S. aureus_25C	42	Illumina HiSeq 2000	SINGLE	cDNA	None	None
SRR8594806	PRJNA523315	N2 + DMSO	72	15.12	362.88	1.0251322751	73.8095238095	3.0753968254	3.0753915214	3	N2	DMSO	50	Illumina HiSeq 3000	SINGLE	other	None	None
SRR8594807	PRJNA523315	N2 + DMSO	72	15.12	362.88	1.0251322751	73.8095238095	3.0753968254	3.0753915214	3	N2	DMSO	50	Illumina HiSeq 3000	SINGLE	other	None	None
SRR8594808	PRJNA523315	N2 + DMSO	72	15.12	362.88	1.0251322751	73.8095238095	3.0753968254	3.0753915214	3	N2	DMSO	50	Illumina HiSeq 3000	SINGLE	other	None	None
SRR1658974	GSE63528	N2 + 10microM mianserin on d1	120	25.09	602.16	0.6177760064	74.1331207652	3.0888800319	3.088874596	5	N2	10microM Mianserin+FUDR	100	Illumina HiSeq 2000	SINGLE	cDNA	None	FUDR
SRR6388539	GSE108263	N2 + Rifampicin+Psora-4	144	30	720	0.5166666667	74.4	3.1	3.0999944531	6	N2	Rifampicin+Psora-4+FUDR	300	Illumina HiSeq 4000	PAIRED	cDNA	None	FUDR
SRR6388540	GSE108263	N2 + Rifampicin+Psora-4	144	30	720	0.5166666667	74.4	3.1	3.0999944531	6	N2	Rifampicin+Psora-4+FUDR	300	Illumina HiSeq 4000	PAIRED	cDNA	None	FUDR
SRR6388541	GSE108263	N2 + Rifampicin+Psora-4	144	30	720	0.5166666667	74.4	3.1	3.0999944531	6	N2	Rifampicin+Psora-4+FUDR	300	Illumina HiSeq 4000	PAIRED	cDNA	None	FUDR
SRR8318591	GSE123862	N2	96	20	480	0.775	74.4	3.1	3.0999944531	4	N2	FUDR	300	Illumina HiSeq 2500	PAIRED	cDNA	None	FUDR
SRR8318592	GSE123862	N2	96	20	480	0.775	74.4	3.1	3.0999944531	4	N2	FUDR	300	Illumina HiSeq 2500	PAIRED	cDNA	None	FUDR
SRR4066105	GSE86077	glp-1(e2141ts) + ev	96	19.8	475.2	0.7828282828	75.1515151515	3.1313131313	3.1313072598	4	glp-1(e2141)	None	100	Illumina HiSeq 2000	SINGLE	cDNA	Empty vector	None
SRR8435698	GSE124994	gon-2(q388);gem-1(bc364)	57	11.75	282	1.3191489362	75.1914893617	3.1329787234	3.1329728341	2.375	gon-2(q388);gem-1(bc364)	None	51	Illumina HiSeq 2500	SINGLE	cDNA	None	None
SRR8435699	GSE124994	gon-2(q388);gem-1(bc364)	57	11.75	282	1.3191489362	75.1914893617	3.1329787234	3.1329728341	2.375	gon-2(q388);gem-1(bc364)	None	51	Illumina HiSeq 2500	SINGLE	cDNA	None	None
SRR6388533	GSE108263	N2 + Rapamycin+Rifampicin	144	29.18	700.32	0.5311857437	76.490747087	3.187114462	3.1871079664	6	N2	Rapamycin+Rifampicin+FUDR	300	Illumina HiSeq 4000	PAIRED	cDNA	None	FUDR
SRR6388534	GSE108263	N2 + Rapamycin+Rifampicin	144	29.18	700.32	0.5311857437	76.490747087	3.187114462	3.1871079664	6	N2	Rapamycin+Rifampicin+FUDR	300	Illumina HiSeq 4000	PAIRED	cDNA	None	FUDR
SRR6388535	GSE108263	N2 + Rapamycin+Rifampicin	144	29.18	700.32	0.5311857437	76.490747087	3.187114462	3.1871079664	6	N2	Rapamycin+Rifampicin+FUDR	300	Illumina HiSeq 4000	PAIRED	cDNA	None	FUDR
SRR7788684	GSE119485	N2	96	19.45	466.8	0.7969151671	76.5038560411	3.1876606684	3.1876541664	4	N2	None	200	Illumina HiSeq 2000	PAIRED	cDNA	None	None
SRR7788685	GSE119485	N2	96	19.45	466.8	0.7969151671	76.5038560411	3.1876606684	3.1876541664	4	N2	None	200	Illumina HiSeq 2000	PAIRED	cDNA	None	None
SRR7788686	GSE119485	N2	96	19.45	466.8	0.7969151671	76.5038560411	3.1876606684	3.1876541664	4	N2	None	200	Illumina HiSeq 2000	PAIRED	cDNA	None	None
SRR7788687	GSE119485	N2	96	19.45	466.8	0.7969151671	76.5038560411	3.1876606684	3.1876541664	4	N2	None	200	Illumina HiSeq 2000	PAIRED	cDNA	None	None
SRR7788688	GSE119485	N2	96	19.45	466.8	0.7969151671	76.5038560411	3.1876606684	3.1876541664	4	N2	None	200	Illumina HiSeq 2000	PAIRED	cDNA	None	None
SRR7788689	GSE119485	N2	96	19.45	466.8	0.7969151671	76.5038560411	3.1876606684	3.1876541664	4	N2	None	200	Illumina HiSeq 2000	PAIRED	cDNA	None	None
SRR7788690	GSE119485	N2	96	19.45	466.8	0.7969151671	76.5038560411	3.1876606684	3.1876541664	4	N2	None	200	Illumina HiSeq 2000	PAIRED	cDNA	None	None
SRR7788691	GSE119485	N2	96	19.45	466.8	0.7969151671	76.5038560411	3.1876606684	3.1876541664	4	N2	None	200	Illumina HiSeq 2000	PAIRED	cDNA	None	None
SRR4066106	GSE86077	glp-1(e2141ts) + lin-28(RNAi)	96	19.3	463.2	0.8031088083	77.0984455959	3.2124352332	3.2124284339	4	glp-1(e2141)	None	100	Illumina HiSeq 2000	SINGLE	cDNA	lin-28	None
SRR1658980	GSE63528	N2 + 50microM mianserin on d1	120	23.92	574.08	0.647993311	77.7591973244	3.2399665552	3.2399594102	5	N2	50microM Mianserin+FUDR	100	Illumina HiSeq 2000	SINGLE	cDNA	None	FUDR
SRR8435695	GSE124994	fem-3(q20) IV	57	11.0833333333	265.9999999992	1.3984962406	79.7142857145	3.3214285714	3.3214203023	2.375	fem-3(q20)	None	51	Illumina HiSeq 2500	SINGLE	cDNA	None	None
SRR8435696	GSE124994	fem-3(q20) IV	57	11.0833333333	265.9999999992	1.3984962406	79.7142857145	3.3214285714	3.3214203023	2.375	fem-3(q20)	None	51	Illumina HiSeq 2500	SINGLE	cDNA	None	None
SRR8435697	GSE124994	fem-3(q20) IV	57	11.0833333333	265.9999999992	1.3984962406	79.7142857145	3.3214285714	3.3214203023	2.375	fem-3(q20)	None	51	Illumina HiSeq 2500	SINGLE	cDNA	None	None
SRR525286	GSE39574	fem-15(b26);spe-9(hc88)_ev	96	18.65	447.6	0.8310991957	79.7855227882	3.3243967828	3.3243884697	4	fem-15(b26);spe-9(hc88)	None	36	Illumina HiSeq 2000	SINGLE	cDNA	Empty vector	None
SRR525287	GSE39574	fem-15(b26);spe-9(hc88)_ev	96	18.65	447.6	0.8310991957	79.7855227882	3.3243967828	3.3243884697	4	fem-15(b26);spe-9(hc88)	None	36	Illumina HiSeq 2000	SINGLE	cDNA	Empty vector	None
SRR525288	GSE39574	fem-15(b26);spe-9(hc88)_ev	96	18.65	447.6	0.8310991957	79.7855227882	3.3243967828	3.3243884697	4	fem-15(b26);spe-9(hc88)	None	36	Illumina HiSeq 2000	SINGLE	cDNA	Empty vector	None
SRR834597	GSE46344	N2 + 2-deoxy-D-glucose	109	20.7	496.8	0.7487922705	81.6183574879	3.4007648953	3.4007553697	4.5416666667	N2	DOG	50	Illumina HiSeq 2000	SINGLE	cDNA	None	None
SRR834598	GSE46344	N2 + 2-deoxy-D-glucose	109	20.7	496.8	0.7487922705	81.6183574879	3.4007648953	3.4007553697	4.5416666667	N2	DOG	50	Illumina HiSeq 2000	SINGLE	cDNA	None	None
SRR834599	GSE46344	N2 + 2-deoxy-D-glucose	109	20.7	496.8	0.7487922705	81.6183574879	3.4007648953	3.4007553697	4.5416666667	N2	DOG	50	Illumina HiSeq 2000	SINGLE	cDNA	None	None
SRR6388522	GSE108263	N2 + Rifampicin	144	27.09	650.16	0.5721668512	82.3920265781	3.4330011074	3.4329910208	6	N2	Rifampicin+FUDR	300	Illumina HiSeq 4000	PAIRED	cDNA	None	FUDR
SRR6388523	GSE108263	N2 + Rifampicin	144	27.09	650.16	0.5721668512	82.3920265781	3.4330011074	3.4329910208	6	N2	Rifampicin+FUDR	300	Illumina HiSeq 4000	PAIRED	cDNA	None	FUDR
SRR6388524	GSE108263	N2 + Rifampicin	144	27.09	650.16	0.5721668512	82.3920265781	3.4330011074	3.4329910208	6	N2	Rifampicin+FUDR	300	Illumina HiSeq 4000	PAIRED	cDNA	None	FUDR
SRR8240869	GSE122892	fer-15(b26ts)	96	17.85	428.4	0.8683473389	83.3613445378	3.4733893557	3.4733785214	4	fer-15(b26ts)	None	300	HiSeq X Ten	PAIRED	cDNA	None	None
SRR8240870	GSE122892	fer-15(b26ts)	96	17.85	428.4	0.8683473389	83.3613445378	3.4733893557	3.4733785214	4	fer-15(b26ts)	None	300	HiSeq X Ten	PAIRED	cDNA	None	None
SRR8240871	GSE122892	fer-15(b26ts)	96	17.85	428.4	0.8683473389	83.3613445378	3.4733893557	3.4733785214	4	fer-15(b26ts)	None	300	HiSeq X Ten	PAIRED	cDNA	None	None
SRR1658970	GSE63528	N2 + 50microM mianserin on d3	120	22.23	533.52	0.6972559604	83.6707152497	3.4862798021	3.4862687182	5	N2	50microM Mianserin+FUDR	100	Illumina HiSeq 2000	SINGLE	cDNA	None	FUDR
SRR6388558	GSE108263	N2 + Rifampicin+Allantoin	144	26.5	636	0.5849056604	84.2264150943	3.5094339623	3.5094224162	6	N2	Rifampicin+Allantoin+FUDR	300	Illumina HiSeq 4000	PAIRED	cDNA	None	FUDR
SRR6388559	GSE108263	N2 + Rifampicin+Allantoin	144	26.5	636	0.5849056604	84.2264150943	3.5094339623	3.5094224162	6	N2	Rifampicin+Allantoin+FUDR	300	Illumina HiSeq 4000	PAIRED	cDNA	None	FUDR
SRR6388560	GSE108263	N2 + Rifampicin+Allantoin	144	26.5	636	0.5849056604	84.2264150943	3.5094339623	3.5094224162	6	N2	Rifampicin+Allantoin+FUDR	300	Illumina HiSeq 4000	PAIRED	cDNA	None	FUDR
SRR413510	GSE36041	N2	107	19.4	465.6	0.7989690722	85.4896907216	3.5620704467	3.5620577804	4.4583333333	N2	None	76	Illumina Genome Analyzer IIx	SINGLE	cDNA	None	None
SRR413511	GSE36041	N2	107	19.4	465.6	0.7989690722	85.4896907216	3.5620704467	3.5620577804	4.4583333333	N2	None	76	Illumina Genome Analyzer IIx	SINGLE	cDNA	None	None
SRR413514	GSE36041	N2	107	19.4	465.6	0.7989690722	85.4896907216	3.5620704467	3.5620577804	4.4583333333	N2	None	76	Illumina Genome Analyzer IIx	SINGLE	cDNA	None	None
SRR413515	GSE36041	N2	107	19.4	465.6	0.7989690722	85.4896907216	3.5620704467	3.5620577804	4.4583333333	N2	None	76	Illumina Genome Analyzer IIx	SINGLE	cDNA	None	None
SRR413518	GSE36041	N2	107	19.4	465.6	0.7989690722	85.4896907216	3.5620704467	3.5620577804	4.4583333333	N2	None	76	Illumina Genome Analyzer IIx	SINGLE	cDNA	None	None
SRR1659004	GSE63528	N2 + 10microM mianserin on d1	120	21.74	521.76	0.7129714811	85.5565777369	3.5648574057	3.5648446772	5	N2	10microM Mianserin+FUDR	100	Illumina HiSeq 2000	SINGLE	cDNA	None	FUDR
SRR1659005	GSE63528	N2 + 10microM mianserin on d1	120	21.74	521.76	0.7129714811	85.5565777369	3.5648574057	3.5648446772	5	N2	10microM Mianserin+FUDR	100	Illumina HiSeq 2000	SINGLE	cDNA	None	FUDR
SRR6388542	GSE108263	N2 + Rapamycin+Rifampicin+Psora-4	144	25.8	619.2	0.6007751938	86.511627907	3.6046511628	3.6046375149	6	N2	Rapamycin+Rifampicin+Psora-4+FUDR	300	Illumina HiSeq 4000	PAIRED	cDNA	None	FUDR
SRR6388543	GSE108263	N2 + Rapamycin+Rifampicin+Psora-4	144	25.8	619.2	0.6007751938	86.511627907	3.6046511628	3.6046375149	6	N2	Rapamycin+Rifampicin+Psora-4+FUDR	300	Illumina HiSeq 4000	PAIRED	cDNA	None	FUDR
SRR6388544	GSE108263	N2 + Rapamycin+Rifampicin+Psora-4	144	25.8	619.2	0.6007751938	86.511627907	3.6046511628	3.6046375149	6	N2	Rapamycin+Rifampicin+Psora-4+FUDR	300	Illumina HiSeq 4000	PAIRED	cDNA	None	FUDR
SRR8280670	PRJNA508378	fem-1 (hc17)	166	29.6	710.4	0.5236486486	86.9256756757	3.6219031532	3.6218890872	6.9166666667	fem-1(hc17)	None	152	NextSeq 500	PAIRED	Oligo-dT	None	None
SRR8280671	PRJNA508378	fem-1 (hc17)	166	29.6	710.4	0.5236486486	86.9256756757	3.6219031532	3.6218890872	6.9166666667	fem-1(hc17)	None	152	NextSeq 500	PAIRED	Oligo-dT	None	None
SRR8280672	PRJNA508378	fem-1 (hc17)	166	29.6	710.4	0.5236486486	86.9256756757	3.6219031532	3.6218890872	6.9166666667	fem-1(hc17)	None	152	NextSeq 500	PAIRED	Oligo-dT	None	None
SRR8280673	PRJNA508378	fem-1 (hc17)	166	29.6	710.4	0.5236486486	86.9256756757	3.6219031532	3.6218890872	6.9166666667	fem-1(hc17)	None	152	NextSeq 500	PAIRED	Oligo-dT	None	None
SRR6388525	GSE108263	N2 + Metformin	144	25	600	0.62	89.28	3.72	3.7199833144	6	N2	50mM metformin +FUDR	300	Illumina HiSeq 4000	PAIRED	cDNA	None	FUDR
SRR6388526	GSE108263	N2 + Metformin	144	25	600	0.62	89.28	3.72	3.7199833144	6	N2	50mM metformin +FUDR	300	Illumina HiSeq 4000	PAIRED	cDNA	None	FUDR
SRR6388527	GSE108263	N2 + Metformin	144	25	600	0.62	89.28	3.72	3.7199833144	6	N2	50mM metformin +FUDR	300	Illumina HiSeq 4000	PAIRED	cDNA	None	FUDR
SRR6388528	GSE108263	N2 + Rapamycin	144	25	600	0.62	89.28	3.72	3.7199833144	6	N2	Rapamycin+FUDR	300	Illumina HiSeq 4000	PAIRED	cDNA	None	FUDR
SRR6388529	GSE108263	N2 + Rapamycin	144	25	600	0.62	89.28	3.72	3.7199833144	6	N2	Rapamycin+FUDR	300	Illumina HiSeq 4000	PAIRED	cDNA	None	FUDR
SRR6388530	GSE108263	N2 + Rapamycin	144	25	600	0.62	89.28	3.72	3.7199833144	6	N2	Rapamycin+FUDR	300	Illumina HiSeq 4000	PAIRED	cDNA	None	FUDR
SRR1658996	GSE63528	N2 + 50microM mianserin on d3	120	20.75	498	0.7469879518	89.6385542169	3.734939759	3.7349226357	5	N2	50microM Mianserin+FUDR	100	Illumina HiSeq 2000	SINGLE	cDNA	None	FUDR
SRR1658997	GSE63528	N2 + 50microM mianserin on d3	120	20.75	498	0.7469879518	89.6385542169	3.734939759	3.7349226357	5	N2	50microM Mianserin+FUDR	100	Illumina HiSeq 2000	SINGLE	cDNA	None	FUDR
SRR9674458	GSE134196	N2 + Y37A1B.5(RNAi)	120	20.65	495.6	0.7506053269	90.0726392252	3.7530266344	3.7530089664	5	N2	None	50	Illumina HiSeq 2500	SINGLE	cDNA	Y37A1B.5	None
SRR9674459	GSE134196	N2 + Y37A1B.5(RNAi)	120	20.65	495.6	0.7506053269	90.0726392252	3.7530266344	3.7530089664	5	N2	None	50	Illumina HiSeq 2500	SINGLE	cDNA	Y37A1B.5	None
SRR9674460	GSE134196	N2 + Y37A1B.5(RNAi)	120	20.65	495.6	0.7506053269	90.0726392252	3.7530266344	3.7530089664	5	N2	None	50	Illumina HiSeq 2500	SINGLE	cDNA	Y37A1B.5	None
SRR1658973	GSE63528	N2 + 2microM mianserin on d1	120	20.64	495.36	0.7509689922	90.1162790698	3.7548449612	3.7548272376	5	N2	2microM Mianserin+FUDR	100	Illumina HiSeq 2000	SINGLE	cDNA	None	FUDR
SRR1658989	GSE63528	N2 + H2O	120	20.45	490.8	0.7579462103	90.9535452323	3.7897310513	3.7897122268	5	N2	FUDR	100	Illumina HiSeq 2000	SINGLE	cDNA	None	FUDR
SRR8263784	GSE123146	daf-2(e1370)	240	40.82	979.68	0.3797158256	91.1317981382	3.7971582558	3.7971391886	10	daf-2(e1370)	FUDR	150	NextSeq 500	PAIRED	cDNA	None	FUDR
SRR8263785	GSE123146	daf-2(e1370)	240	40.82	979.68	0.3797158256	91.1317981382	3.7971582558	3.7971391886	10	daf-2(e1370)	FUDR	150	NextSeq 500	PAIRED	cDNA	None	FUDR
SRR8263786	GSE123146	daf-2(e1370)	240	40.82	979.68	0.3797158256	91.1317981382	3.7971582558	3.7971391886	10	daf-2(e1370)	FUDR	150	NextSeq 500	PAIRED	cDNA	None	FUDR
SRR6388519	GSE108263	N2 + Allantoin	144	24.45	586.8	0.6339468303	91.2883435583	3.8036809816	3.8036616988	6	N2	Allantoin+FUDR	300	Illumina HiSeq 4000	PAIRED	cDNA	None	FUDR
SRR6388520	GSE108263	N2 + Allantoin	144	24.45	586.8	0.6339468303	91.2883435583	3.8036809816	3.8036616988	6	N2	Allantoin+FUDR	300	Illumina HiSeq 4000	PAIRED	cDNA	None	FUDR
SRR6388521	GSE108263	N2 + Allantoin	144	24.45	586.8	0.6339468303	91.2883435583	3.8036809816	3.8036616988	6	N2	Allantoin+FUDR	300	Illumina HiSeq 4000	PAIRED	cDNA	None	FUDR
SRR6388553	GSE108263	N2 + Rapamycin+Metformin	144	24.4	585.6	0.6352459016	91.4754098361	3.8114754098	3.8114558664	6	N2	Rapamycin+Metformin+FUDR	300	Illumina HiSeq 4000	PAIRED	cDNA	None	FUDR
SRR6388554	GSE108263	N2 + Rapamycin+Metformin	144	24.4	585.6	0.6352459016	91.4754098361	3.8114754098	3.8114558664	6	N2	Rapamycin+Metformin+FUDR	300	Illumina HiSeq 4000	PAIRED	cDNA	None	FUDR
SRR6388555	GSE108263	N2 + Rapamycin+Metformin	144	24.4	585.6	0.6352459016	91.4754098361	3.8114754098	3.8114558664	6	N2	Rapamycin+Metformin+FUDR	300	Illumina HiSeq 4000	PAIRED	cDNA	None	FUDR
SRR5131504	GSE92902	sek-1(km4)	144	24.1	578.4	0.643153527	92.6141078838	3.8589211618	3.8588999578	6	sek-1(km4)	FUDR	50	Illumina HiSeq 2000	SINGLE	cDNA	None	FUDR
SRR5131505	GSE92902	sek-1(km4)	144	24.1	578.4	0.643153527	92.6141078838	3.8589211618	3.8588999578	6	sek-1(km4)	FUDR	50	Illumina HiSeq 2000	SINGLE	cDNA	None	FUDR
SRR5131506	GSE92902	sek-1(km4)	144	24.1	578.4	0.643153527	92.6141078838	3.8589211618	3.8588999578	6	sek-1(km4)	FUDR	50	Illumina HiSeq 2000	SINGLE	cDNA	None	FUDR
SRR6388516	GSE108263	N2 + Psora-4	144	24	576	0.6458333333	93	3.875	3.8749782033	6	N2	Psora-4+FUDR	300	Illumina HiSeq 4000	PAIRED	cDNA	None	FUDR
SRR6388517	GSE108263	N2 + Psora-4	144	24	576	0.6458333333	93	3.875	3.8749782033	6	N2	Psora-4+FUDR	300	Illumina HiSeq 4000	PAIRED	cDNA	None	FUDR
SRR6388518	GSE108263	N2 + Psora-4	144	24	576	0.6458333333	93	3.875	3.8749782033	6	N2	Psora-4+FUDR	300	Illumina HiSeq 4000	PAIRED	cDNA	None	FUDR
SRR1658986	GSE63528	N2 + 10microM mianserin on d1	120	19.92	478.08	0.7781124498	93.3734939759	3.890562249	3.8905398636	5	N2	10microM Mianserin+FUDR	100	Illumina HiSeq 2000	SINGLE	cDNA	None	FUDR
SRR1658982	GSE63528	N2 + 50microM mianserin on d3	120	19.69	472.56	0.7872016252	94.4641950229	3.936008126	3.9359839334	5	N2	50microM Mianserin+FUDR	100	Illumina HiSeq 2000	SINGLE	cDNA	None	FUDR
SRR1659002	GSE63528	N2 + 2microM mianserin on d1	120	19.67	472.08	0.7880020336	94.5602440264	3.9400101678	3.9399858096	5	N2	2microM Mianserin+FUDR	100	Illumina HiSeq 2000	SINGLE	cDNA	None	FUDR
SRR1659003	GSE63528	N2 + 2microM mianserin on d1	120	19.67	472.08	0.7880020336	94.5602440264	3.9400101678	3.9399858096	5	N2	2microM Mianserin+FUDR	100	Illumina HiSeq 2000	SINGLE	cDNA	None	FUDR
SRR5131507	GSE92902	sek-1(km4) + DR	144	23.55	565.2	0.6581740977	94.7770700637	3.949044586	3.9490198499	6	sek-1(km4)	DR+FUDR	50	Illumina HiSeq 2000	SINGLE	cDNA	None	FUDR
SRR5131508	GSE92902	sek-1(km4) + DR	144	23.55	565.2	0.6581740977	94.7770700637	3.949044586	3.9490198499	6	sek-1(km4)	DR+FUDR	50	Illumina HiSeq 2000	SINGLE	cDNA	None	FUDR
SRR5131509	GSE92902	sek-1(km4) + DR	144	23.55	565.2	0.6581740977	94.7770700637	3.949044586	3.9490198499	6	sek-1(km4)	DR+FUDR	50	Illumina HiSeq 2000	SINGLE	cDNA	None	FUDR
SRR6388536	GSE108263	N2 + Rapamycin+Psora-4	144	23.5	564	0.6595744681	94.9787234043	3.9574468085	3.9574217159	6	N2	Rapamycin+Psora-4+FUDR	300	Illumina HiSeq 4000	PAIRED	cDNA	None	FUDR
SRR6388537	GSE108263	N2 + Rapamycin+Psora-4	144	23.5	564	0.6595744681	94.9787234043	3.9574468085	3.9574217159	6	N2	Rapamycin+Psora-4+FUDR	300	Illumina HiSeq 4000	PAIRED	cDNA	None	FUDR
SRR6388538	GSE108263	N2 + Rapamycin+Psora-4	144	23.5	564	0.6595744681	94.9787234043	3.9574468085	3.9574217159	6	N2	Rapamycin+Psora-4+FUDR	300	Illumina HiSeq 4000	PAIRED	cDNA	None	FUDR
SRR1658965	GSE63528	N2 + H2O	120	19.33	463.92	0.8018623901	96.2234868081	4.0093119503	4.0092845465	5	N2	FUDR	100	Illumina HiSeq 2000	SINGLE	cDNA	None	FUDR
SRR9674455	GSE134196	N2 + ev	120	19.25	462	0.8051948052	96.6233766234	4.025974026	4.0259458375	5	N2	None	50	Illumina HiSeq 2500	SINGLE	cDNA	Empty vector	None
SRR9674456	GSE134196	N2 + ev	120	19.25	462	0.8051948052	96.6233766234	4.025974026	4.0259458375	5	N2	None	50	Illumina HiSeq 2500	SINGLE	cDNA	Empty vector	None
SRR9674457	GSE134196	N2 + ev	120	19.25	462	0.8051948052	96.6233766234	4.025974026	4.0259458375	5	N2	None	50	Illumina HiSeq 2500	SINGLE	cDNA	Empty vector	None
SRR1658985	GSE63528	N2 + 2microM mianserin on d1	120	19.23	461.52	0.8060322413	96.7238689548	4.0301612065	4.0301328174	5	N2	2microM Mianserin+FUDR	100	Illumina HiSeq 2000	SINGLE	cDNA	None	FUDR
SRR8240890	GSE122892	daf-16(mu86);fer-15(b26ts)	96	15.33	367.92	1.0110893673	97.0645792564	4.044357469	4.04432839	4	daf-16(mu86);fer-15(b26ts)	None	300	HiSeq X Ten	PAIRED	cDNA	None	None
SRR8240891	GSE122892	daf-16(mu86);fer-15(b26ts)	96	15.33	367.92	1.0110893673	97.0645792564	4.044357469	4.04432839	4	daf-16(mu86);fer-15(b26ts)	None	300	HiSeq X Ten	PAIRED	cDNA	None	None
SRR8240892	GSE122892	daf-16(mu86);fer-15(b26ts)	96	15.33	367.92	1.0110893673	97.0645792564	4.044357469	4.04432839	4	daf-16(mu86);fer-15(b26ts)	None	300	HiSeq X Ten	PAIRED	cDNA	None	None
SRR6388564	GSE108263	eat-2(ad1116)	144	22.93	550.32	0.6759703445	97.3397296119	4.0558220672	4.0557924193	6	eat-2(ad1116)	FUDR	300	Illumina HiSeq 4000	PAIRED	cDNA	None	FUDR
SRR6388565	GSE108263	eat-2(ad1116)	144	22.93	550.32	0.6759703445	97.3397296119	4.0558220672	4.0557924193	6	eat-2(ad1116)	FUDR	300	Illumina HiSeq 4000	PAIRED	cDNA	None	FUDR
SRR6388566	GSE108263	eat-2(ad1116)	144	22.93	550.32	0.6759703445	97.3397296119	4.0558220672	4.0557924193	6	eat-2(ad1116)	FUDR	300	Illumina HiSeq 4000	PAIRED	cDNA	None	FUDR
SRR1290429	GSE57739	hlh-30(tm1978)_S.aureus25C	9	1.4	33.6	11.0714285714	99.6428571429	4.1517857143	4.1517508709	0.375	hlh-30(tm1978)	S. aureus_25C	42	Illumina HiSeq 2000	SINGLE	cDNA	None	None
SRR1290433	GSE57739	hlh-30(tm1978)_S.aureus25C	9	1.4	33.6	11.0714285714	99.6428571429	4.1517857143	4.1517508709	0.375	hlh-30(tm1978)	S. aureus_25C	42	Illumina HiSeq 2000	SINGLE	cDNA	None	None
SRR8435657	GSE124994	gon-2(q388);gem-1(bc364)	77	11.75	282	1.3191489362	101.5744680851	4.2322695035	4.2322296452	3.2083333333	gon-2(q388);gem-1(bc364)	None	51	Illumina HiSeq 2500	SINGLE	cDNA	None	None
SRR8435658	GSE124994	gon-2(q388);gem-1(bc364)	77	11.75	282	1.3191489362	101.5744680851	4.2322695035	4.2322296452	3.2083333333	gon-2(q388);gem-1(bc364)	None	51	Illumina HiSeq 2500	SINGLE	cDNA	None	None
SRR6949384	GSE112753	alg-2 (gk214)	131	19.69	472.56	0.7872016252	103.1234128999	4.2968088708	4.2967645022	5.4583333333	alg-2 (gk214)	None	50	Illumina HiSeq 2500	SINGLE	cDNA	None	None
SRR6949387	GSE112753	alg-2 (gk214)	131	19.69	472.56	0.7872016252	103.1234128999	4.2968088708	4.2967645022	5.4583333333	alg-2 (gk214)	None	50	Illumina HiSeq 2500	SINGLE	cDNA	None	None
SRR6949390	GSE112753	alg-2 (gk214)	131	19.69	472.56	0.7872016252	103.1234128999	4.2968088708	4.2967645022	5.4583333333	alg-2 (gk214)	None	50	Illumina HiSeq 2500	SINGLE	cDNA	None	None
SRR1777596	GSE65406	N2 + gld-1(RNAi)	72	10.75	258	1.4418604651	103.8139534884	4.3255813954	4.3255348632	3	N2	None	51	Illumina HiSeq 2000	SINGLE	cDNA	gld-1	None
SRR8240872	GSE122892	fer-15(b26ts)	120	17.85	428.4	0.8683473389	104.2016806723	4.3417366947	4.3416889042	5	fer-15(b26ts)	None	300	HiSeq X Ten	PAIRED	cDNA	None	None
SRR8240873	GSE122892	fer-15(b26ts)	120	17.85	428.4	0.8683473389	104.2016806723	4.3417366947	4.3416889042	5	fer-15(b26ts)	None	300	HiSeq X Ten	PAIRED	cDNA	None	None
SRR8240874	GSE122892	fer-15(b26ts)	120	17.85	428.4	0.8683473389	104.2016806723	4.3417366947	4.3416889042	5	fer-15(b26ts)	None	300	HiSeq X Ten	PAIRED	cDNA	None	None
SRR6388561	GSE108263	N2 + Psora-4+Allantoin	144	21.2	508.8	0.7311320755	105.2830188679	4.3867924528	4.3867409797	6	N2	Psora-4+Allantoin+FUDR	300	Illumina HiSeq 4000	PAIRED	cDNA	None	FUDR
SRR6388562	GSE108263	N2 + Psora-4+Allantoin	144	21.2	508.8	0.7311320755	105.2830188679	4.3867924528	4.3867409797	6	N2	Psora-4+Allantoin+FUDR	300	Illumina HiSeq 4000	PAIRED	cDNA	None	FUDR
SRR6388563	GSE108263	N2 + Psora-4+Allantoin	144	21.2	508.8	0.7311320755	105.2830188679	4.3867924528	4.3867409797	6	N2	Psora-4+Allantoin+FUDR	300	Illumina HiSeq 4000	PAIRED	cDNA	None	FUDR
SRR8187962	GSE122544	npr-8(ok1439)_P.aeruginosa	24	3.5	84	4.4285714286	106.2857142857	4.4285714286	4.428516301	1	npr-8(ok1439)	24-hrs P. aeruginosa	197	Illumina HiSeq 2500	PAIRED	cDNA	None	None
SRR8187963	GSE122544	npr-8(ok1439)_P.aeruginosa	24	3.5	84	4.4285714286	106.2857142857	4.4285714286	4.428516301	1	npr-8(ok1439)	24-hrs P. aeruginosa	198	Illumina HiSeq 2500	PAIRED	cDNA	None	None
SRR8187964	GSE122544	npr-8(ok1439)_P.aeruginosa	24	3.5	84	4.4285714286	106.2857142857	4.4285714286	4.428516301	1	npr-8(ok1439)	24-hrs P. aeruginosa	197	Illumina HiSeq 2500	PAIRED	cDNA	None	None
SRR8187965	GSE122544	npr-8(ok1439)_P.aeruginosa	24	3.5	84	4.4285714286	106.2857142857	4.4285714286	4.428516301	1	npr-8(ok1439)	24-hrs P. aeruginosa	197	Illumina HiSeq 2500	PAIRED	cDNA	None	None
SRR8187966	GSE122544	npr-8(ok1439)_P.aeruginosa	24	3.5	84	4.4285714286	106.2857142857	4.4285714286	4.428516301	1	npr-8(ok1439)	24-hrs P. aeruginosa	197	Illumina HiSeq 2500	PAIRED	cDNA	None	None
SRR8280656	PRJNA508378	N2	166	24	576	0.6458333333	107.2083333333	4.4670138889	4.466955182	6.9166666667	N2	None	152	NextSeq 500	PAIRED	Oligo-dT	None	None
SRR8280657	PRJNA508378	N2	166	24	576	0.6458333333	107.2083333333	4.4670138889	4.466955182	6.9166666667	N2	None	152	NextSeq 500	PAIRED	Oligo-dT	None	None
SRR8280676	PRJNA508378	N2	166	24	576	0.6458333333	107.2083333333	4.4670138889	4.466955182	6.9166666667	N2	None	152	NextSeq 500	PAIRED	Oligo-dT	None	None
SRR8280677	PRJNA508378	N2	166	24	576	0.6458333333	107.2083333333	4.4670138889	4.466955182	6.9166666667	N2	None	152	NextSeq 500	PAIRED	Oligo-dT	None	None
SRR8435655	GSE124994	fem-3(q20) IV	77	11.0833333333	265.9999999992	1.3984962406	107.6842105266	4.4868421053	4.4867814671	3.2083333333	fem-3(q20)	None	51	Illumina HiSeq 2500	SINGLE	cDNA	None	None
SRR8435656	GSE124994	fem-3(q20) IV	77	11.0833333333	265.9999999992	1.3984962406	107.6842105266	4.4868421053	4.4867814671	3.2083333333	fem-3(q20)	None	51	Illumina HiSeq 2500	SINGLE	cDNA	None	None
SRR1658977	GSE63528	N2 + H2O	120	17.2	412.8	0.9011627907	108.1395348837	4.5058139535	4.505751411	5	N2	FUDR	100	Illumina HiSeq 2000	SINGLE	cDNA	None	FUDR
SRR6388531	GSE108263	N2	144	20	480	0.775	111.6	4.65	4.6499210144	6	N2	FUDR	300	Illumina HiSeq 4000	PAIRED	cDNA	None	FUDR
SRR6388532	GSE108263	N2	144	20	480	0.775	111.6	4.65	4.6499210144	6	N2	FUDR	300	Illumina HiSeq 4000	PAIRED	cDNA	None	FUDR
SRR6388551	GSE108263	N2	144	20	480	0.775	111.6	4.65	4.6499210144	6	N2	FUDR	300	Illumina HiSeq 4000	PAIRED	cDNA	None	FUDR
SRR6388552	GSE108263	N2	144	20	480	0.775	111.6	4.65	4.6499210144	6	N2	FUDR	300	Illumina HiSeq 4000	PAIRED	cDNA	None	FUDR
SRR6388567	GSE108263	N2	144	20	480	0.775	111.6	4.65	4.6499210144	6	N2	FUDR	300	Illumina HiSeq 4000	PAIRED	cDNA	None	FUDR
SRR6388568	GSE108263	N2	144	20	480	0.775	111.6	4.65	4.6499210144	6	N2	FUDR	300	Illumina HiSeq 4000	PAIRED	cDNA	None	FUDR
SRR8580020	GSE126585	N2_Empty vector	144	20	480	0.775	111.6	4.65	4.6499210144	6	N2	None	51	Illumina HiSeq 2500	SINGLE	cDNA	Empty vector	None
SRR8580021	GSE126585	N2_anc1	144	20	480	0.775	111.6	4.65	4.6499210144	6	N2	None	51	Illumina HiSeq 2500	SINGLE	cDNA	anc-1	None
SRR8580022	GSE126585	N2_Empty vector	144	20	480	0.775	111.6	4.65	4.6499210144	6	N2	None	51	Illumina HiSeq 2500	SINGLE	cDNA	Empty vector	None
SRR8580023	GSE126585	N2_anc1	144	20	480	0.775	111.6	4.65	4.6499210144	6	N2	None	51	Illumina HiSeq 2500	SINGLE	cDNA	anc-1	None
SRR8580024	GSE126585	N2_Empty vector	144	20	480	0.775	111.6	4.65	4.6499210144	6	N2	None	51	Illumina HiSeq 2500	SINGLE	cDNA	Empty vector	None
SRR8580025	GSE126585	N2_anc1	144	20	480	0.775	111.6	4.65	4.6499210144	6	N2	None	51	Illumina HiSeq 2500	SINGLE	cDNA	anc-1	None
SRR6388556	GSE108263	N2 + Rapamycin+Allantoin	144	19.9	477.6	0.7788944724	112.1608040201	4.6733668342	4.6732848251	6	N2	Rapamycin+Allantoin+FUDR	300	Illumina HiSeq 4000	PAIRED	cDNA	None	FUDR
SRR6388557	GSE108263	N2 + Rapamycin+Allantoin	144	19.9	477.6	0.7788944724	112.1608040201	4.6733668342	4.6732848251	6	N2	Rapamycin+Allantoin+FUDR	300	Illumina HiSeq 4000	PAIRED	cDNA	None	FUDR
SRR8240893	GSE122892	daf-16(mu86);fer-15(b26ts)	120	15.33	367.92	1.0110893673	121.3307240705	5.0554468363	5.0552968286	5	daf-16(mu86);fer-15(b26ts)	None	300	HiSeq X Ten	PAIRED	cDNA	None	None
SRR8240894	GSE122892	daf-16(mu86);fer-15(b26ts)	120	15.33	367.92	1.0110893673	121.3307240705	5.0554468363	5.0552968286	5	daf-16(mu86);fer-15(b26ts)	None	300	HiSeq X Ten	PAIRED	cDNA	None	None
SRR8240895	GSE122892	daf-16(mu86);fer-15(b26ts)	120	15.33	367.92	1.0110893673	121.3307240705	5.0554468363	5.0552968286	5	daf-16(mu86);fer-15(b26ts)	None	300	HiSeq X Ten	PAIRED	cDNA	None	None
SRR2176165	GSE72232	N2	120	15.2	364.8	1.0197368421	122.3684210526	5.0986842105	5.0985237916	5	N2	None	76	Illumina HiSeq 2500	SINGLE	cDNA	None	None
SRR2176169	GSE72232	N2	120	15.2	364.8	1.0197368421	122.3684210526	5.0986842105	5.0985237916	5	N2	None	76	Illumina HiSeq 2500	SINGLE	cDNA	None	None
SRR2176173	GSE72232	N2	120	15.2	364.8	1.0197368421	122.3684210526	5.0986842105	5.0985237916	5	N2	None	76	Illumina HiSeq 2500	SINGLE	cDNA	None	None
SRR8280646	PRJNA508378	fem-1 (hc17) + sperm on day 7	192	24	576	0.6458333333	124	5.1666666667	5.1664884877	8	fem-1 (hc17)	received male sperm (mated) during a 2 hour interaction with him-5 males on day 7 of life	152	NextSeq 500	PAIRED	Oligo-dT	None
SRR8280647	PRJNA508378	fem-1 (hc17) + sperm on day 7	192	24	576	0.6458333333	124	5.1666666667	5.1664884877	8	fem-1 (hc17)	received male sperm (mated) during a 2 hour interaction with him-5 males on day 7 of life	152	NextSeq 500	PAIRED	Oligo-dT	None
SRR8280668	PRJNA508378	fem-1 (hc17) + sperm on day 7	192	24	576	0.6458333333	124	5.1666666667	5.1664884877	8	fem-1 (hc17)	received male sperm (mated) during a 2 hour interaction with him-5 males on day 7 of life		152	NextSeq 500	PAIRED	Oligo-dT
SRR8280669	PRJNA508378	fem-1 (hc17) + sperm on day 7	192	24	576	0.6458333333	124	5.1666666667	5.1664884877	8	fem-1 (hc17)	received male sperm (mated) during a 2 hour interaction with him-5 males on day 7 of life		152	NextSeq 500	PAIRED	Oligo-dT
SRR8240875	GSE122892	fer-15(b26ts)	144	17.85	428.4	0.8683473389	125.0420168067	5.2100840336	5.209893558	6	fer-15(b26ts)	None	300	HiSeq X Ten	PAIRED	cDNA	None	None
SRR8240876	GSE122892	fer-15(b26ts)	144	17.85	428.4	0.8683473389	125.0420168067	5.2100840336	5.209893558	6	fer-15(b26ts)	None	300	HiSeq X Ten	PAIRED	cDNA	None	None
SRR8240877	GSE122892	fer-15(b26ts)	144	17.85	428.4	0.8683473389	125.0420168067	5.2100840336	5.209893558	6	fer-15(b26ts)	None	300	HiSeq X Ten	PAIRED	cDNA	None	None
SRR8435661	GSE124994	gon-2(q388);gem-1(bc364)	97	11.75	282	1.3191489362	127.9574468085	5.3315602837	5.3313310132	4.0416666667	gon-2(q388);gem-1(bc364)	None	51	Illumina HiSeq 2500	SINGLE	cDNA	None	None
SRR8435662	GSE124994	gon-2(q388);gem-1(bc364)	97	11.75	282	1.3191489362	127.9574468085	5.3315602837	5.3313310132	4.0416666667	gon-2(q388);gem-1(bc364)	None	51	Illumina HiSeq 2500	SINGLE	cDNA	None	None
SRR8263787	GSE123146	spr-4(by105);spr-3(ok2525);daf-2(e1370)	240	29	696	0.5344827586	128.275862069	5.3448275862	5.3445936545	10	spr-4(by105);spr-3(ok2525);daf-2(e1370)	FUDR	150	NextSeq 500	PAIRED	cDNA	None	FUDR
SRR8263788	GSE123146	spr-4(by105);spr-3(ok2525);daf-2(e1370)	240	29	696	0.5344827586	128.275862069	5.3448275862	5.3445936545	10	spr-4(by105);spr-3(ok2525);daf-2(e1370)	FUDR	150	NextSeq 500	PAIRED	cDNA	None	FUDR
SRR8263789	GSE123146	spr-4(by105);spr-3(ok2525);daf-2(e1370)	240	29	696	0.5344827586	128.275862069	5.3448275862	5.3445936545	10	spr-4(by105);spr-3(ok2525);daf-2(e1370)	FUDR	150	NextSeq 500	PAIRED	cDNA	None	FUDR
SRR1658969	GSE63528	N2 + 50microM mianserin on d1	240	28.25	678	0.5486725664	131.6814159292	5.4867256637	5.4864359697	10	N2	50microM Mianserin+FUDR	100	Illumina HiSeq 2000	SINGLE	cDNA	None	FUDR
SRR827438	GSE46051	N2 + Rotenone	227	26.2	628.8	0.5916030534	134.2938931298	5.5955788804	5.5952381771	9.4583333333	N2	Rotenone	50	Illumina HiSeq 2000	SINGLE	cDNA	None	None
SRR827439	GSE46051	N2 + Rotenone	227	26.2	628.8	0.5916030534	134.2938931298	5.5955788804	5.5952381771	9.4583333333	N2	Rotenone	50	Illumina HiSeq 2000	SINGLE	cDNA	None	None
SRR827440	GSE46051	N2 + Rotenone	227	26.2	628.8	0.5916030534	134.2938931298	5.5955788804	5.5952381771	9.4583333333	N2	Rotenone	50	Illumina HiSeq 2000	SINGLE	cDNA	None	None
SRR6949382	GSE112753	N2	131	15.06	361.44	1.0292164675	134.8273572377	5.6178065516	5.6174544442	5.4583333333	N2	None	50	Illumina HiSeq 2500	SINGLE	cDNA	None	None
SRR6949385	GSE112753	N2	131	15.06	361.44	1.0292164675	134.8273572377	5.6178065516	5.6174544442	5.4583333333	N2	None	50	Illumina HiSeq 2500	SINGLE	cDNA	None	None
SRR6949388	GSE112753	N2	131	15.06	361.44	1.0292164675	134.8273572377	5.6178065516	5.6174544442	5.4583333333	N2	None	50	Illumina HiSeq 2500	SINGLE	cDNA	None	None
SRR8435659	GSE124994	fem-3(q20) IV	97	11.0833333333	265.9999999992	1.3984962406	135.6541353388	5.6522556391	5.6518851467	4.0416666667	fem-3(q20)	None	51	Illumina HiSeq 2500	SINGLE	cDNA	None	None
SRR8435660	GSE124994	fem-3(q20) IV	97	11.0833333333	265.9999999992	1.3984962406	135.6541353388	5.6522556391	5.6518851467	4.0416666667	fem-3(q20)	None	51	Illumina HiSeq 2500	SINGLE	cDNA	None	None
SRR1777598	GSE65406	N2 + gld-1(RNAi) + ev	96	10.75	258	1.4418604651	138.4186046512	5.7674418605	5.7670031383	4	N2	None	51	Illumina HiSeq 2000	SINGLE	cDNA	gld-1	None
SRR8280658	PRJNA508378	N2 + sperm on day 7	192	21	504	0.7380952381	141.7142857143	5.9047619048	5.9042264729	8	N2	received male sperm (mated) during a 2 hour interaction with him-5 males on day 7 of life		152	NextSeq 500	PAIRED	Oligo-dT
SRR8280659	PRJNA508378	N2 + sperm on day 7	192	21	504	0.7380952381	141.7142857143	5.9047619048	5.9042264729	8	N2	received male sperm (mated) during a 2 hour interaction with him-5 males on day 7 of life		152	NextSeq 500	PAIRED	Oligo-dT
SRR8280660	PRJNA508378	N2 + sperm on day 7	192	21	504	0.7380952381	141.7142857143	5.9047619048	5.9042264729	8	N2	received male sperm (mated) during a 2 hour interaction with him-5 males on day 7 of life		152	NextSeq 500	PAIRED	Oligo-dT
SRR8280661	PRJNA508378	N2 + sperm on day 7	192	21	504	0.7380952381	141.7142857143	5.9047619048	5.9042264729	8	N2	received male sperm (mated) during a 2 hour interaction with him-5 males on day 7 of life		152	NextSeq 500	PAIRED	Oligo-dT
SRR5188258	GSE93826	rrf-3(pk1436)	144	15.5		1	144	6	5.9993861436	6	rrf-3(pk1436)	None	51	Illumina HiSeq 2500	SINGLE	cDNA	Empty vector
SRR5188259	GSE93826	rrf-3(pk1436)	144	15.5		1	144	6	5.9993861436	6	rrf-3(pk1436)	None	51	Illumina HiSeq 2500	SINGLE	cDNA	Empty vector
SRR5188260	GSE93826	rrf-3(pk1436)	144	15.5		1	144	6	5.9993861436	6	rrf-3(pk1436)	None	51	Illumina HiSeq 2500	SINGLE	cDNA	Empty vector
SRR1658994	GSE63528	N2 + 50microM mianserin on d1	240	25.63	615.12	0.6047600468	145.1424112368	6.0476004682	6.046943506	10	N2	50microM Mianserin+FUDR	100	Illumina HiSeq 2000	SINGLE	cDNA	None	FUDR
SRR1658995	GSE63528	N2 + 50microM mianserin on d1	240	25.63	615.12	0.6047600468	145.1424112368	6.0476004682	6.046943506	10	N2	50microM Mianserin+FUDR	100	Illumina HiSeq 2000	SINGLE	cDNA	None	FUDR
SRR8240896	GSE122892	daf-16(mu86);fer-15(b26ts)	144	15.33	367.92	1.0110893673	145.5968688845	6.0665362035	6.06586132	6	daf-16(mu86);fer-15(b26ts)	None	300	HiSeq X Ten	PAIRED	cDNA	None	None
SRR8240897	GSE122892	daf-16(mu86);fer-15(b26ts)	144	15.33	367.92	1.0110893673	145.5968688845	6.0665362035	6.06586132	6	daf-16(mu86);fer-15(b26ts)	None	300	HiSeq X Ten	PAIRED	cDNA	None	None
SRR8240898	GSE122892	daf-16(mu86);fer-15(b26ts)	144	15.33	367.92	1.0110893673	145.5968688845	6.0665362035	6.06586132	6	daf-16(mu86);fer-15(b26ts)	None	300	HiSeq X Ten	PAIRED	cDNA	None	None
SRR8240878	GSE122892	fer-15(b26ts)	168	17.85	428.4	0.8683473389	145.8823529412	6.0784313726	6.0777449986	7	fer-15(b26ts)	None	300	HiSeq X Ten	PAIRED	cDNA	None	None
SRR8240879	GSE122892	fer-15(b26ts)	168	17.85	428.4	0.8683473389	145.8823529412	6.0784313726	6.0777449986	7	fer-15(b26ts)	None	300	HiSeq X Ten	PAIRED	cDNA	None	None
SRR8240880	GSE122892	fer-15(b26ts)	168	17.85	428.4	0.8683473389	145.8823529412	6.0784313726	6.0777449986	7	fer-15(b26ts)	None	300	HiSeq X Ten	PAIRED	cDNA	None	None
SRR8266808	GSE123163	N2 + CBM 588	192	20.3	487.2	0.763546798	146.6009852217	6.1083743842	6.1076582722	8	N2	CBM 588	300	Illumina HiSeq 2000	PAIRED	cDNA	None	None
SRR827435	GSE46051	N2 + DMSO	227	23.9	573.6	0.6485355649	147.2175732218	6.1340655509	6.1333229691	9.4583333333	N2	DMSO	50	Illumina HiSeq 2000	SINGLE	cDNA	None	None
SRR827436	GSE46051	N2 + DMSO	227	23.9	573.6	0.6485355649	147.2175732218	6.1340655509	6.1333229691	9.4583333333	N2	DMSO	50	Illumina HiSeq 2000	SINGLE	cDNA	None	None
SRR827437	GSE46051	N2 + DMSO	227	23.9	573.6	0.6485355649	147.2175732218	6.1340655509	6.1333229691	9.4583333333	N2	DMSO	50	Illumina HiSeq 2000	SINGLE	cDNA	None	None
SRR8309210	GSE123531	skn-1(lax188)	48	5	120	3.1	148.8	6.2	6.1991852473	2	skn-1(lax188)	None	300	Illumina HiSeq 2000	PAIRED	cDNA	None	None
SRR8309211	GSE123531	skn-1(lax188)	48	5	120	3.1	148.8	6.2	6.1991852473	2	skn-1(lax188)	None	300	Illumina HiSeq 2000	PAIRED	cDNA	None	None
SRR8309212	GSE123531	skn-1(lax188)	48	5	120	3.1	148.8	6.2	6.1991852473	2	skn-1(lax188)	None	300	Illumina HiSeq 2000	PAIRED	cDNA	None	None
SRR8309213	GSE123531	skn-1(lax188)	48	5	120	3.1	148.8	6.2	6.1991852473	2	skn-1(lax188)	None	300	Illumina HiSeq 2000	PAIRED	cDNA	None	None
SRR1658981	GSE63528	N2 + 50microM mianserin on d1	240	23.92	574.08	0.647993311	155.5183946488	6.4799331104	6.4787328913	10	N2	50microM Mianserin+FUDR	100	Illumina HiSeq 2000	SINGLE	cDNA	None	FUDR
SRR3657714	GSE83239	mir-60(n4947);spe-9(hc88) + Paraquat	168	15.68	376.32	0.9885204082	166.0714285714	6.9196428571	6.9174829345	7	mir-60(n4947);spe-9(hc88)	Paraquat	100	Illumina HiSeq 2000	SINGLE	cDNA	None	None
SRR3657721	GSE83239	mir-60(n4947);spe-9(hc88) + Paraquat	168	15.68	376.32	0.9885204082	166.0714285714	6.9196428571	6.9174829345	7	mir-60(n4947);spe-9(hc88)	Paraquat	100	Illumina HiSeq 2000	SINGLE	cDNA	None	None
SRR1658971	GSE63528	N2 + 50microM mianserin on d3	240	22.23	533.52	0.6972559604	167.3414304993	6.9725596041	6.970245401	10	N2	50microM Mianserin+FUDR	100	Illumina HiSeq 2000	SINGLE	cDNA	None	FUDR
SRR8240899	GSE122892	daf-16(mu86);fer-15(b26ts)	168	15.33	367.92	1.0110893673	169.8630136986	7.0776255708	7.0749745114	7	daf-16(mu86);fer-15(b26ts)	None	300	HiSeq X Ten	PAIRED	cDNA	None	None
SRR8240900	GSE122892	daf-16(mu86);fer-15(b26ts)	168	15.33	367.92	1.0110893673	169.8630136986	7.0776255708	7.0749745114	7	daf-16(mu86);fer-15(b26ts)	None	300	HiSeq X Ten	PAIRED	cDNA	None	None
SRR8240901	GSE122892	daf-16(mu86);fer-15(b26ts)	168	15.33	367.92	1.0110893673	169.8630136986	7.0776255708	7.0749745114	7	daf-16(mu86);fer-15(b26ts)	None	300	HiSeq X Ten	PAIRED	cDNA	None	None
SRR6949383	GSE112753	alg-1 (gk214)	131	11.69	280.56	1.3259195894	173.6954662104	7.2373110921	7.2340608724	5.4583333333	alg-1 (gk214)	None	50	Illumina HiSeq 2500	SINGLE	cDNA	None	None
SRR6949386	GSE112753	alg-1 (gk214)	131	11.69	280.56	1.3259195894	173.6954662104	7.2373110921	7.2340608724	5.4583333333	alg-1 (gk214)	None	50	Illumina HiSeq 2500	SINGLE	cDNA	None	None
SRR6949389	GSE112753	alg-1 (gk214)	131	11.69	280.56	1.3259195894	173.6954662104	7.2373110921	7.2340608724	5.4583333333	alg-1 (gk214)	None	50	Illumina HiSeq 2500	SINGLE	cDNA	None	None
SRR8266807	GSE123163	N2	192	17.13	411.12	0.9048453006	173.7302977233	7.2387624051	7.2355062107	8	N2	None	300	Illumina HiSeq 2000	PAIRED	cDNA	None	None
SRR8318597	GSE123862	mir-83 (n4638)	288	25.4	609.6	0.6102362205	175.7480314961	7.3228346457	7.3192146322	12	mir-83 (n4638)	FUDR	300	Illumina HiSeq 2500	PAIRED	cDNA	None	FUDR
SRR8318598	GSE123862	mir-83 (n4638)	288	25.4	609.6	0.6102362205	175.7480314961	7.3228346457	7.3192146322	12	mir-83 (n4638)	FUDR	300	Illumina HiSeq 2500	PAIRED	cDNA	None	FUDR
SRR8263793	GSE123146	spr-4(by105);spr-3(ok2525)	240	21.01	504.24	0.7377439315	177.0585435507	7.3774393146	7.3735634237	10	spr-4(by105);spr-3(ok2525)	FUDR	150	NextSeq 500	PAIRED	cDNA	None	FUDR
SRR8263794	GSE123146	spr-4(by105);spr-3(ok2525)	240	21.01	504.24	0.7377439315	177.0585435507	7.3774393146	7.3735634237	10	spr-4(by105);spr-3(ok2525)	FUDR	150	NextSeq 500	PAIRED	cDNA	None	FUDR
SRR8263795	GSE123146	spr-4(by105);spr-3(ok2525)	240	21.01	504.24	0.7377439315	177.0585435507	7.3774393146	7.3735634237	10	spr-4(by105);spr-3(ok2525)	FUDR	150	NextSeq 500	PAIRED	cDNA	None	FUDR
SRR8187957	GSE122544	N2_P.aeruginosa	24	2.1	50.4	7.380952381	177.1428571429	7.380952381	7.3770594739	1	N2	24-hrs P. aeruginosa	197	Illumina HiSeq 2500	PAIRED	cDNA	None	None
SRR8187958	GSE122544	N2_P.aeruginosa	24	2.1	50.4	7.380952381	177.1428571429	7.380952381	7.3770594739	1	N2	24-hrs P. aeruginosa	197	Illumina HiSeq 2500	PAIRED	cDNA	None	None
SRR8187959	GSE122544	N2_P.aeruginosa	24	2.1	50.4	7.380952381	177.1428571429	7.380952381	7.3770594739	1	N2	24-hrs P. aeruginosa	197	Illumina HiSeq 2500	PAIRED	cDNA	None	None
SRR8187960	GSE122544	N2_P.aeruginosa	24	2.1	50.4	7.380952381	177.1428571429	7.380952381	7.3770594739	1	N2	24-hrs P. aeruginosa	197	Illumina HiSeq 2500	PAIRED	cDNA	None	None
SRR8187961	GSE122544	N2_P.aeruginosa	24	2.1	50.4	7.380952381	177.1428571429	7.380952381	7.3770594739	1	N2	24-hrs P. aeruginosa	197	Illumina HiSeq 2500	PAIRED	cDNA	None	None
SRR1658998	GSE63528	N2 + 50microM mianserin on d3	240	20.75	498	0.7469879518	179.2771084337	7.4698795181	7.4655324253	10	N2	50microM Mianserin+FUDR	100	Illumina HiSeq 2000	SINGLE	cDNA	None	FUDR
SRR1658999	GSE63528	N2 + 50microM mianserin on d3	240	20.75	498	0.7469879518	179.2771084337	7.4698795181	7.4655324253	10	N2	50microM Mianserin+FUDR	100	Illumina HiSeq 2000	SINGLE	cDNA	None	FUDR
SRR1658990	GSE63528	N2 + H2O	240	20.45	490.8	0.7579462103	181.9070904645	7.5794621027	7.5744888802	10	N2	FUDR	100	Illumina HiSeq 2000	SINGLE	cDNA	None	FUDR
SRR1658991	GSE63528	N2 + H2O	240	20.45	490.8	0.7579462103	181.9070904645	7.5794621027	7.5744888802	10	N2	FUDR	100	Illumina HiSeq 2000	SINGLE	cDNA	None	FUDR
SRR1659000	GSE63528	N2 + 50microM mianserin on d5	240	20.13	483.12	0.7699950323	184.7988077496	7.6999503229	7.6941945083	10	N2	50microM Mianserin+FUDR	100	Illumina HiSeq 2000	SINGLE	cDNA	None	FUDR
SRR1659001	GSE63528	N2 + 50microM mianserin on d5	240	20.13	483.12	0.7699950323	184.7988077496	7.6999503229	7.6941945083	10	N2	50microM Mianserin+FUDR	100	Illumina HiSeq 2000	SINGLE	cDNA	None	FUDR
SRR1658983	GSE63528	N2 + 50microM mianserin on d3	240	19.69	472.56	0.7872016252	188.9283900457	7.8720162519	7.8649478642	10	N2	50microM Mianserin+FUDR	100	Illumina HiSeq 2000	SINGLE	cDNA	None	FUDR
SRR834600	GSE46344	N2 + 2-deoxy-D-glucose	253	20.7	496.8	0.7487922705	189.4444444444	7.8935185185	7.886268296	10.5416666667	N2	DOG	50	Illumina HiSeq 2000	SINGLE	cDNA	None	None
SRR834601	GSE46344	N2 + 2-deoxy-D-glucose	253	20.7	496.8	0.7487922705	189.4444444444	7.8935185185	7.886268296	10.5416666667	N2	DOG	50	Illumina HiSeq 2000	SINGLE	cDNA	None	None
SRR834602	GSE46344	N2 + 2-deoxy-D-glucose	253	20.7	496.8	0.7487922705	189.4444444444	7.8935185185	7.886268296	10.5416666667	N2	DOG	50	Illumina HiSeq 2000	SINGLE	cDNA	None	None
SRR1658966	GSE63528	N2 + H2O	240	19.33	463.92	0.8018623901	192.4469736161	8.0186239007	8.0102290184	10	N2	FUDR	100	Illumina HiSeq 2000	SINGLE	cDNA	None	FUDR
SRR8263790	GSE123146	N2	240	19.28	462.72	0.8039419087	192.9460580913	8.0394190871	8.0308188336	10	N2	FUDR	150	NextSeq 500	PAIRED	cDNA	None	FUDR
SRR8263791	GSE123146	N2	240	19.28	462.72	0.8039419087	192.9460580913	8.0394190871	8.0308188336	10	N2	FUDR	150	NextSeq 500	PAIRED	cDNA	None	FUDR
SRR8263792	GSE123146	N2	240	19.28	462.72	0.8039419087	192.9460580913	8.0394190871	8.0308188336	10	N2	FUDR	150	NextSeq 500	PAIRED	cDNA	None	FUDR
SRR5871047	GSE101910	ahr-1(ia3) + K12	288	23	552	0.6739130435	194.0869565217	8.0869565217	8.0778696396	12	ahr-1(ia3)	K12	139	Illumina HiSeq 2000	SINGLE	cDNA	None	None
SRR5871048	GSE101910	ahr-1(ia3) + K12	288	23	552	0.6739130435	194.0869565217	8.0869565217	8.0778696396	12	ahr-1(ia3)	K12	142	Illumina HiSeq 2000	SINGLE	cDNA	None	None
SRR1658984	GSE63528	N2 + 50microM mianserin on d5	240	18.52	444.48	0.8369330454	200.8639308855	8.3693304536	8.3568052868	10	N2	50microM Mianserin+FUDR	100	Illumina HiSeq 2000	SINGLE	cDNA	None	FUDR
SRR1658972	GSE63528	N2 + 50microM mianserin on d5	240	17.79	426.96	0.8712759978	209.1062394604	8.7127599775	8.6945099384	10	N2	50microM Mianserin+FUDR	100	Illumina HiSeq 2000	SINGLE	cDNA	None	FUDR
SRR2040677	GSE69264	rde-1(ne300);unc-119(ed3);Ex[elt-2:GFP;unc-119(+)]	312	23	552	0.6739130435	210.2608695652	8.7608695652	8.7416546224	13	rde-1(ne300);unc-119(ed3);Ex[elt-2:GFP;unc-119(+)]	FUDR	36	Illumina HiSeq 2000	SINGLE	cDNA	None	FUDR
SRR2040678	GSE69264	rde-1(ne300);unc-119(ed3);Ex[elt-2:GFP;unc-119(+)]	312	23	552	0.6739130435	210.2608695652	8.7608695652	8.7416546224	13	rde-1(ne300);unc-119(ed3);Ex[elt-2:GFP;unc-119(+)]	FUDR	36	Illumina HiSeq 2000	SINGLE	cDNA	None	FUDR
SRR2040679	GSE69264	rde-1(ne300);unc-119(ed3);Ex[elt-2:GFP;unc-119(+)]	312	23	552	0.6739130435	210.2608695652	8.7608695652	8.7416546224	13	rde-1(ne300);unc-119(ed3);Ex[elt-2:GFP;unc-119(+)]	FUDR	36	Illumina HiSeq 2000	SINGLE	cDNA	None	FUDR
SRR2040680	GSE69264	rde-1(ne300);unc-119(ed3);Ex[elt-2:GFP;unc-119(+)]	312	23	552	0.6739130435	210.2608695652	8.7608695652	8.7416546224	13	rde-1(ne300);unc-119(ed3);Ex[elt-2:GFP;unc-119(+)]	FUDR	36	Illumina HiSeq 2000	SINGLE	cDNA	None	FUDR
SRR2040681	GSE69264	rde-1(ne300);unc-119(ed3);Ex[elt-2:GFP;unc-119(+)]	312	23	552	0.6739130435	210.2608695652	8.7608695652	8.7416546224	13	rde-1(ne300);unc-119(ed3);Ex[elt-2:GFP;unc-119(+)]	FUDR	36	Illumina HiSeq 2000	SINGLE	cDNA	None	FUDR
ERR1474664	E-MTAB-4866	eat-2(ad1116)	360	26.5	636	0.5849056604	210.5660377358	8.7735849057	8.7541074902	15	eat-2(ad1116)	FUDR	200	Illumina HiSeq 2500	PAIRED	size fractionation	Empty vector	FUDR
ERR1474665	E-MTAB-4866	eat-2(ad1116)	360	26.5	636	0.5849056604	210.5660377358	8.7735849057	8.7541074902	15	eat-2(ad1116)	FUDR	200	Illumina HiSeq 2500	PAIRED	size fractionation	Empty vector	FUDR
ERR1474666	E-MTAB-4866	eat-2(ad1116)	360	26.5	636	0.5849056604	210.5660377358	8.7735849057	8.7541074902	15	eat-2(ad1116)	FUDR	170	Illumina HiSeq 2500	PAIRED	size fractionation	Empty vector	FUDR
ERR1474667	E-MTAB-4866	eat-2(ad1116)	360	26.5	636	0.5849056604	210.5660377358	8.7735849057	8.7541074902	15	eat-2(ad1116)	FUDR	171	Illumina HiSeq 2500	PAIRED	size fractionation	Empty vector	FUDR
SRR1793993	GSE65765	N2	192	14	336	1.1071428571	212.5714285714	8.8571428571	8.835860104	8	N2	FUDR	75	NextSeq 500	SINGLE	cDNA	None
SRR2176167	GSE72232	mir-71(n4115)	120	8.7	208.8	1.7816091954	213.7931034483	8.908045977	8.8855922036	5	mir-71(n4115)	None	76	Illumina HiSeq 2500	SINGLE	cDNA	None	None
SRR2176171	GSE72232	mir-71(n4115)	120	8.7	208.8	1.7816091954	213.7931034483	8.908045977	8.8855922036	5	mir-71(n4115)	None	76	Illumina HiSeq 2500	SINGLE	cDNA	None	None
SRR2176175	GSE72232	mir-71(n4115)	120	8.7	208.8	1.7816091954	213.7931034483	8.908045977	8.8855922036	5	mir-71(n4115)	None	76	Illumina HiSeq 2500	SINGLE	cDNA	None	None
SRR5188261	GSE93826	rrf-3(pk1436)	216	15.5		1	216	9	8.9752858699	9	rrf-3(pk1436)	None	51	Illumina HiSeq 2500	SINGLE	cDNA	Empty vector
SRR5188262	GSE93826	rrf-3(pk1436)	216	15.5		1	216	9	8.9752858699	9	rrf-3(pk1436)	None	51	Illumina HiSeq 2500	SINGLE	cDNA	Empty vector
SRR5188263	GSE93826	rrf-3(pk1436)	216	15.5		1	216	9	8.9752858699	9	rrf-3(pk1436)	None	51	Illumina HiSeq 2500	SINGLE	cDNA	Empty vector
SRR1658978	GSE63528	N2 + H2O	240	17.2	412.8	0.9011627907	216.2790697674	9.011627907	8.9866141195	10	N2	FUDR	100	Illumina HiSeq 2000	SINGLE	cDNA	None	FUDR
SRR5871044	GSE101910	N2 + K12	288	20.2	484.8	0.7673267327	220.9900990099	9.2079207921	9.177342908	12	N2	K12	144	Illumina HiSeq 2000	SINGLE	cDNA	None	None
SRR5871045	GSE101910	N2 + K12	288	20.2	484.8	0.7673267327	220.9900990099	9.2079207921	9.177342908	12	N2	K12	145	Illumina HiSeq 2000	SINGLE	cDNA	None	None
SRR8318593	GSE123862	N2	288	20	480	0.775	223.2	9.3	9.2664578169	12	N2	FUDR	300	Illumina HiSeq 2500	PAIRED	cDNA	None	FUDR
SRR8318594	GSE123862	N2	288	20	480	0.775	223.2	9.3	9.2664578169	12	N2	FUDR	300	Illumina HiSeq 2500	PAIRED	cDNA	None	FUDR
SRR3657717	GSE83239	spe-9(hc88) + Paraquat	168	11.18	268.32	1.3864042934	232.915921288	9.7048300537	9.6550876077	7	spe-9(hc88)	Paraquat	100	Illumina HiSeq 2000	SINGLE	cDNA	None	None
SRR3657724	GSE83239	spe-9(hc88) + Paraquat	168	11.18	268.32	1.3864042934	232.915921288	9.7048300537	9.6550876077	7	spe-9(hc88)	Paraquat	100	Illumina HiSeq 2000	SINGLE	cDNA	None	None
SRR3657713	GSE83239	mir-60(n4947);spe-9(hc88) + Paraquat	240	15.68	376.32	0.9885204082	237.2448979592	9.8852040816	9.826307827	10	mir-60(n4947);spe-9(hc88)	Paraquat	100	Illumina HiSeq 2000	SINGLE	cDNA	None	None
SRR3657720	GSE83239	mir-60(n4947);spe-9(hc88) + Paraquat	240	15.68	376.32	0.9885204082	237.2448979592	9.8852040816	9.826307827	10	mir-60(n4947);spe-9(hc88)	Paraquat	100	Illumina HiSeq 2000	SINGLE	cDNA	None	None
SRR1630869	GSE62720	glp-1(e2141)	288	17.54	420.96	0.8836944128	254.503990878	10.6043329533	10.493404775	12	glp-1(e2141)	None	51	Illumina HiSeq 2000	SINGLE	cDNA	None	None
SRR1630870	GSE62720	glp-1(e2141)	288	17.54	420.96	0.8836944128	254.503990878	10.6043329533	10.493404775	12	glp-1(e2141)	None	51	Illumina HiSeq 2000	SINGLE	cDNA	None	None
SRR1630873	GSE62720	glp-1(e2141) + ev	288	17.54	420.96	0.8836944128	254.503990878	10.6043329533	10.493404775	12	glp-1(e2141)	None	51	Illumina HiSeq 2000	SINGLE	cDNA	Empty vector	None
SRR1630874	GSE62720	glp-1(e2141) + ev	288	17.54	420.96	0.8836944128	254.503990878	10.6043329533	10.493404775	12	glp-1(e2141)	None	51	Illumina HiSeq 2000	SINGLE	cDNA	Empty vector	None
SRR1630881	GSE62720	glp-1(e2141)	288	17.54	420.96	0.8836944128	254.503990878	10.6043329533	10.493404775	12	glp-1(e2141)	None	51	Illumina HiSeq 2000	SINGLE	cDNA	None	None
SRR1630882	GSE62720	glp-1(e2141)	288	17.54	420.96	0.8836944128	254.503990878	10.6043329533	10.493404775	12	glp-1(e2141)	None	51	Illumina HiSeq 2000	SINGLE	cDNA	None	None
SRR5871042	GSE101910	N2 + K12tnaA	288	17.2	412.8	0.9011627907	259.5348837209	10.8139534884	10.6821378208	12	N2	K12tnaA	141	Illumina HiSeq 2000	SINGLE	cDNA	None	None
SRR5871043	GSE101910	N2 + K12tnaA	288	17.2	412.8	0.9011627907	259.5348837209	10.8139534884	10.6821378208	12	N2	K12tnaA	142	Illumina HiSeq 2000	SINGLE	cDNA	None	None
SRR2040672	GSE69264	rde-1(ne300);unc-119(ed3);Ex[unc-119(+)]	312	18.5	444	0.8378378378	261.4054054054	10.8918918919	10.7515363328	13	rde-1(ne300);unc-119(ed3);Ex[unc-119(+)]	FUDR	36	Illumina HiSeq 2000	SINGLE	cDNA	None	FUDR
SRR2040673	GSE69264	rde-1(ne300);unc-119(ed3);Ex[unc-119(+)]	312	18.5	444	0.8378378378	261.4054054054	10.8918918919	10.7515363328	13	rde-1(ne300);unc-119(ed3);Ex[unc-119(+)]	FUDR	36	Illumina HiSeq 2000	SINGLE	cDNA	None	FUDR
SRR2040674	GSE69264	rde-1(ne300);unc-119(ed3);Ex[unc-119(+)]	312	18.5	444	0.8378378378	261.4054054054	10.8918918919	10.7515363328	13	rde-1(ne300);unc-119(ed3);Ex[unc-119(+)]	FUDR	36	Illumina HiSeq 2000	SINGLE	cDNA	None	FUDR
SRR2040675	GSE69264	rde-1(ne300);unc-119(ed3);Ex[unc-119(+)]	312	18.5	444	0.8378378378	261.4054054054	10.8918918919	10.7515363328	13	rde-1(ne300);unc-119(ed3);Ex[unc-119(+)]	FUDR	36	Illumina HiSeq 2000	SINGLE	cDNA	None	FUDR
SRR2040676	GSE69264	rde-1(ne300);unc-119(ed3);Ex[unc-119(+)]	312	18.5	444	0.8378378378	261.4054054054	10.8918918919	10.7515363328	13	rde-1(ne300);unc-119(ed3);Ex[unc-119(+)]	FUDR	36	Illumina HiSeq 2000	SINGLE	cDNA	None	FUDR
SRR827443	GSE46051	N2 + Rotenone	467	26.2	628.8	0.5916030534	276.2786259542	11.5116094148	11.286370712	19.4583333333	N2	Rotenone	50	Illumina HiSeq 2000	SINGLE	cDNA	None	None
SRR827444	GSE46051	N2 + Rotenone	467	26.2	628.8	0.5916030534	276.2786259542	11.5116094148	11.286370712	19.4583333333	N2	Rotenone	50	Illumina HiSeq 2000	SINGLE	cDNA	None	None
ERR1474668	E-MTAB-4866	eat-2(ad1116) + sfa-1(RNAi)	360	19.71	473.04	0.7864028412	283.1050228311	11.796042618	11.5204622948	15	eat-2(ad1116)	FUDR	200	Illumina HiSeq 2500	PAIRED	size fractionation	sfa-1	FUDR
ERR1474669	E-MTAB-4866	eat-2(ad1116) + sfa-1(RNAi)	360	19.71	473.04	0.7864028412	283.1050228311	11.796042618	11.5204622948	15	eat-2(ad1116)	FUDR	200	Illumina HiSeq 2500	PAIRED	size fractionation	sfa-1	FUDR
ERR1474670	E-MTAB-4866	eat-2(ad1116) + sfa-1(RNAi)	360	19.71	473.04	0.7864028412	283.1050228311	11.796042618	11.5204622948	15	eat-2(ad1116)	FUDR	169	Illumina HiSeq 2500	PAIRED	size fractionation	sfa-1	FUDR
ERR1474671	E-MTAB-4866	eat-2(ad1116) + sfa-1(RNAi)	360	19.71	473.04	0.7864028412	283.1050228311	11.796042618	11.5204622948	15	eat-2(ad1116)	FUDR	180	Illumina HiSeq 2500	PAIRED	size fractionation	sfa-1	FUDR
SRR8594812	PRJNA523315	N2 + DMSO + HS	72	3.91	93.84	3.9641943734	285.4219948849	11.8925831202	11.5981128029	3	N2	DMSO+HS	50	Illumina HiSeq 3000	SINGLE	other	None	None
SRR8594813	PRJNA523315	N2 + DMSO + HS	72	3.91	93.84	3.9641943734	285.4219948849	11.8925831202	11.5981128029	3	N2	DMSO+HS	50	Illumina HiSeq 3000	SINGLE	other	None	None
SRR8594814	PRJNA523315	N2 + DMSO + HS	72	3.91	93.84	3.9641943734	285.4219948849	11.8925831202	11.5981128029	3	N2	DMSO+HS	49	Illumina HiSeq 3000	SINGLE	other	None	None
SRR8435665	GSE124994	gon-2(q388);gem-1(bc364)	217	11.75	282	1.3191489362	286.2553191489	11.9273049645	11.6258090117	9.0416666667	gon-2(q388);gem-1(bc364)	None	51	Illumina HiSeq 2500	SINGLE	cDNA	None	None
SRR8435666	GSE124994	gon-2(q388);gem-1(bc364)	217	11.75	282	1.3191489362	286.2553191489	11.9273049645	11.6258090117	9.0416666667	gon-2(q388);gem-1(bc364)	None	51	Illumina HiSeq 2500	SINGLE	cDNA	None	None
SRR5188237	GSE93826	rrf-3(pk1436)	288	15.5		1	288	12	11.6833916128	12	rrf-3(pk1436)	None	51	Illumina HiSeq 2500	SINGLE	cDNA	Empty vector
SRR5188238	GSE93826	rrf-3(pk1436)	288	15.5		1	288	12	11.6833916128	12	rrf-3(pk1436)	None	51	Illumina HiSeq 2500	SINGLE	cDNA	Empty vector
SRR5188239	GSE93826	rrf-3(pk1436)	288	15.5		1	288	12	11.6833916128	12	rrf-3(pk1436)	None	51	Illumina HiSeq 2500	SINGLE	cDNA	Empty vector
ERR1474676	E-MTAB-4866	N2 + sfa-1(RNAi)	360	19.24	461.76	0.8056133056	290.0207900208	12.0841995842	11.7493951458	15	N2	FUDR	200	Illumina HiSeq 2500	PAIRED	size fractionation	sfa-1	FUDR
ERR1474677	E-MTAB-4866	N2 + sfa-1(RNAi)	360	19.24	461.76	0.8056133056	290.0207900208	12.0841995842	11.7493951458	15	N2	FUDR	200	Illumina HiSeq 2500	PAIRED	size fractionation	sfa-1	FUDR
ERR1474678	E-MTAB-4866	N2 + sfa-1(RNAi)	360	19.24	461.76	0.8056133056	290.0207900208	12.0841995842	11.7493951458	15	N2	FUDR	172	Illumina HiSeq 2500	PAIRED	size fractionation	sfa-1	FUDR
ERR1474679	E-MTAB-4866	N2 + sfa-1(RNAi)	360	19.24	461.76	0.8056133056	290.0207900208	12.0841995842	11.7493951458	15	N2	FUDR	164	Illumina HiSeq 2500	PAIRED	size fractionation	sfa-1	FUDR
ERR1474672	E-MTAB-4866	N2	360	19.09	458.16	0.8119434259	292.2996333159	12.1791513882	11.8229207451	15	N2	FUDR	200	Illumina HiSeq 2500	PAIRED	size fractionation	Empty vector	FUDR
ERR1474673	E-MTAB-4866	N2	360	19.09	458.16	0.8119434259	292.2996333159	12.1791513882	11.8229207451	15	N2	FUDR	200	Illumina HiSeq 2500	PAIRED	size fractionation	Empty vector	FUDR
ERR1474674	E-MTAB-4866	N2	360	19.09	458.16	0.8119434259	292.2996333159	12.1791513882	11.8229207451	15	N2	FUDR	172	Illumina HiSeq 2500	PAIRED	size fractionation	Empty vector	FUDR
ERR1474675	E-MTAB-4866	N2	360	19.09	458.16	0.8119434259	292.2996333159	12.1791513882	11.8229207451	15	N2	FUDR	169	Illumina HiSeq 2500	PAIRED	size fractionation	Empty vector	FUDR
SRR1630877	GSE62720	glp-1(e2141) + met-1(RNAi)	288	15.27	366.48	1.0150622135	292.3379174853	12.1807465619	11.8241476595	12	glp-1(e2141)	None	51	Illumina HiSeq 2000	SINGLE	cDNA	met-1	None
SRR1630878	GSE62720	glp-1(e2141) + met-1(RNAi)	288	15.27	366.48	1.0150622135	292.3379174853	12.1807465619	11.8241476595	12	glp-1(e2141)	None	51	Illumina HiSeq 2000	SINGLE	cDNA	met-1	None
SRR5481067	GSE98195	N2 + GNC	528	27.36	656.64	0.5665204678	299.1228070175	12.4634502924	12.0371612185	22	N2	GNC	302	Illumina HiSeq 2500	PAIRED	cDNA	None	None
SRR5481068	GSE98195	N2 + GNC	528	27.36	656.64	0.5665204678	299.1228070175	12.4634502924	12.0371612185	22	N2	GNC	302	Illumina HiSeq 2500	PAIRED	cDNA	None	None
SRR827441	GSE46051	N2 + DMSO	467	23.9	573.6	0.6485355649	302.8661087866	12.6194211994	12.150839006	19.4583333333	N2	DMSO	50	Illumina HiSeq 2000	SINGLE	cDNA	None	None
SRR827442	GSE46051	N2 + DMSO	467	23.9	573.6	0.6485355649	302.8661087866	12.6194211994	12.150839006	19.4583333333	N2	DMSO	50	Illumina HiSeq 2000	SINGLE	cDNA	None	None
SRR8435663	GSE124994	fem-3(q20) IV	217	11.0833333333	265.9999999992	1.3984962406	303.4736842114	12.6447368421	12.1690277494	9.0416666667	fem-3(q20)	None	51	Illumina HiSeq 2500	SINGLE	cDNA	None	None
SRR8435664	GSE124994	fem-3(q20) IV	217	11.0833333333	265.9999999992	1.3984962406	303.4736842114	12.6447368421	12.1690277494	9.0416666667	fem-3(q20)	None	51	Illumina HiSeq 2500	SINGLE	cDNA	None	None
SRR1630885	GSE62720	met-1(n4337);glp-1(e2141)	288	14.45	346.8	1.0726643599	308.9273356401	12.8719723183	12.328979962	12	met-1(n4337);glp-1(e2141)	None	51	Illumina HiSeq 2000	SINGLE	cDNA	None	None
SRR1630886	GSE62720	met-1(n4337);glp-1(e2141)	288	14.45	346.8	1.0726643599	308.9273356401	12.8719723183	12.328979962	12	met-1(n4337);glp-1(e2141)	None	51	Illumina HiSeq 2000	SINGLE	cDNA	None	None
SRR1793994	GSE65765	N2	288	14	336	1.1071428571	318.8571428571	13.2857142857	12.604845664	12	N2	FUDR	75	NextSeq 500	SINGLE	cDNA	None
SRR5188264	GSE93826	rrf-3(pk1436)	360	15.5		1	360	15	13.5601566074	15	rrf-3(pk1436)	None	51	Illumina HiSeq 2500	SINGLE	cDNA	Empty vector
SRR5188265	GSE93826	rrf-3(pk1436)	360	15.5		1	360	15	13.5601566074	15	rrf-3(pk1436)	None	51	Illumina HiSeq 2500	SINGLE	cDNA	Empty vector
SRR5188266	GSE93826	rrf-3(pk1436)	360	15.5		1	360	15	13.5601566074	15	rrf-3(pk1436)	None	51	Illumina HiSeq 2500	SINGLE	cDNA	Empty vector
SRR834603	GSE46344	N2 + 2-deoxy-D-glucose	493	20.7	496.8	0.7487922705	369.154589372	15.3814412238	13.7442627585	20.5416666667	N2	DOG	50	Illumina HiSeq 2000	SINGLE	cDNA	None	None
SRR834604	GSE46344	N2 + 2-deoxy-D-glucose	493	20.7	496.8	0.7487922705	369.154589372	15.3814412238	13.7442627585	20.5416666667	N2	DOG	50	Illumina HiSeq 2000	SINGLE	cDNA	None	None
ERR1474686	E-MTAB-4866	eat-2(ad1116)	648	26.5	636	0.5849056604	379.0188679245	15.7924528302	13.9387793307	27	eat-2(ad1116)	FUDR	156	Illumina HiSeq 2500	PAIRED	size fractionation	Empty vector	FUDR
ERR1474687	E-MTAB-4866	eat-2(ad1116)	648	26.5	636	0.5849056604	379.0188679245	15.7924528302	13.9387793307	27	eat-2(ad1116)	FUDR	169	Illumina HiSeq 2500	PAIRED	size fractionation	Empty vector	FUDR
ERR1474688	E-MTAB-4866	eat-2(ad1116)	648	26.5	636	0.5849056604	379.0188679245	15.7924528302	13.9387793307	27	eat-2(ad1116)	FUDR	169	Illumina HiSeq 2500	PAIRED	size fractionation	Empty vector	FUDR
ERR1474689	E-MTAB-4866	eat-2(ad1116)	648	26.5	636	0.5849056604	379.0188679245	15.7924528302	13.9387793307	27	eat-2(ad1116)	FUDR	168	Illumina HiSeq 2500	PAIRED	size fractionation	Empty vector	FUDR
SRR5481065	GSE98195	N2	528	21.32	511.68	0.7270168856	383.8649155722	15.9943714822	14.0342630114	22	N2	None	302	Illumina HiSeq 2500	PAIRED	cDNA	None	None
SRR5481066	GSE98195	N2	528	21.32	511.68	0.7270168856	383.8649155722	15.9943714822	14.0342630114	22	N2	None	302	Illumina HiSeq 2500	PAIRED	cDNA	None	None
SRR5188240	GSE93826	rrf-3(pk1436)	432	15.5	No lifespan data available. The lifespan of rrf-3 should be similar to N2. Therefore we set the median lifespan to the standard used in the paper. This should increase the prediction error since the true median lifespan and thereby rescaled biological age is most probably different.	372	432	18	15.1039655569	18	rrf-3(pk1436)	None	51	Illumina HiSeq 2500	SINGLE	cDNA	Empty vector
SRR5188241	GSE93826	rrf-3(pk1436)	432	15.5	No lifespan data available. The lifespan of rrf-3 should be similar to N2. Therefore we set the median lifespan to the standard used in the paper. This should increase the prediction error since the true median lifespan and thereby rescaled biological age is most probably different.	372	432	18	15.1039655569	18	rrf-3(pk1436)	None	51	Illumina HiSeq 2500	SINGLE	cDNA	Empty vector
SRR5188242	GSE93826	rrf-3(pk1436)	432	15.5	No lifespan data available. The lifespan of rrf-3 should be similar to N2. Therefore we set the median lifespan to the standard used in the paper. This should increase the prediction error since the true median lifespan and thereby rescaled biological age is most probably different.	372	432	18	15.1039655569	18	rrf-3(pk1436)	None	51	Illumina HiSeq 2500	SINGLE	cDNA	Empty vector
