# Supplementary material for: Aging clocks based on accumulating stochastic variation
Source: Nat Aging. 2024 May 9;4(6):871–85. doi: 10.1038/s43587-024-00619-x (PMC11186771; doi:10.1038/s43587-024-00619-x)
Supplement: Supplementary file 4 — Statistical source data for Figs. 1–6 and Extended Data Figs. 1 and 3–9. [file 43587_2024_619_MOESM4_ESM.xlsx]

## Sheet: Figure 1
Figure 1B
Pearson correlation 0.95 pvalue <1e-16

## Sheet: Figure2
Figure 2
Figure 2A
Pearson correlation 0.81 pvalue<1e-16
Figure 2B
Pearson correlation 0.72 pvalue<1e-16
Figure 2C
2way ANOVA calculated with Python’s pingouin 0.3.6
	Coef.	Std.Err.	t	P>|t|	[0.025	0.975]
Intercept	3.41249	0.154468	22.0919	3.17809e-88	3.10937	3.71561
Lifespan	-0.0175022	0.00715962	-2.44457	0.0146761	-0.031552	-0.00345242
Age	0.319931	0.039972	8.00386	3.36331e-15	0.241491	0.39837
Lifespan*Age	0.00339595	0.00179624	1.89058	0.0589722	-0.000128939	0.00692083
Figure 2D
ANOVA
Source	SS	DF	MS	F	p-unc	np2
Treatment	6.26284	3	2.08761	6.27318	0.00638913	0.573425
Within	4.65898	14	0.332784
Tukey’s post hoc test calculated with Python’s statsmodels 0.11.1
group1	group2	meandiff	p-adj	lower	upper	reject
10microM Mianserin+FUDR	2microM Mianserin+FUDR	1.1184	0.0675	-0.0674	2.3041	False
10microM Mianserin+FUDR	50microM Mianserin+FUDR	-0.0466	0.9	-1.0976	1.0045	False
10microM Mianserin+FUDR	FUDR	1.2545	0.0558	-0.0262	2.5353	False
2microM Mianserin+FUDR	50microM Mianserin+FUDR	-1.165	0.0279	-2.216	-0.1139	True
2microM Mianserin+FUDR	FUDR	0.1361	0.9	-1.1446	1.4169	False
50microM Mianserin+FUDR	FUDR	1.3011	0.0255	0.1439	2.4583	True
Figure 2E
Source	SS	DF	MS	F	p-unc	np2
Treatment	9.25137	1	9.25137	14.3995	0.000726709	0.339615
Chronological_Age_Days	821.859	3	273.953	426.4	1.8362e-23	0.97858
Treatment * Chronological_Age_Days	0.660669	3	0.220223	0.342771	0.794575	0.0354245
Residual	17.9894	28	0.642479

## Sheet: Figure 3
Figure 3C
Pearson correlation 0.999 pvalue<1e-16
Figure 3F
Pearson correlation 0.81 pvalue<1e-16

## Sheet: Cell-Type Multivariate Regression
Multivariate linear regression to account for cell-type heterogeneity
Results: Ordinary least squares with Python’s statsmodels 0.11.1
Model:	OLS	Adj.R-squared:	0.768
DependentVariable:	Age	AIC:	2794.33
		BIC:	2826.1
No.Observations:	392	Log-Likelihood:	-1389.2
DfModel:	7	F-statistic:	186.3
DfResiduals:	384	Prob(F-statistic):	2.89e-119
R-squared:	0.772	Scale:	71.544
-------------------------------------------------------------------
	Coef.	Std.Err.	t	P>|t|	[0.025	0.975]
-------------------------------------------------------------------
Intercept	16.8402	4.2846	3.9304	0.0001	8.4159	25.2645
Predicted	0.5839	0.0169	34.5815	0	0.5507	0.6171
B	63.9517	28.0043	2.2836	0.0229	8.8907	119.013
NK	-26.4526	9.9252	-2.6652	0.008	-45.9672	-6.9379
CD4T	-16.1312	8.0149	-2.0126	0.0448	-31.8899	-0.3726
CD8T	-47.2	8.4683	-5.5737	0	-63.85	-30.55
Mono	38.4533	23.4482	1.6399	0.1018	-7.6497	84.5562
Neutro	0.9354	4.4746	0.2091	0.8345	-7.8624	9.7333
Eosino	3.2835	11.5506	0.2843	0.7764	-19.4269	25.9938
------------------------------------------------------------------
Omnibus:	7.103	Durbin-Watson:	1.414
Prob(Omnibus):	0.029	Jarque-Bera(JB):	6.988
Skew:	0.288	Prob(JB):	0.03
Kurtosis:	3.31	Condition	No.:	2.89241e+17

## Sheet: Figure 4
Figure 4B
Pearson correlation 0.91 pvalue <1e-16
Figure 4C
Pearson correlation 0.97 pvalue<1e-16
Figure 4E
Pearson correlation 0.9 pvalue <1e-16
Figure 4F
Pearson correlation 0.94 pvalue <1e-16

## Sheet: Figure5 and Extended Data Figure 9
Figure 5A
Pearson correlation 0.87 pvalue <1e-16
Figure 5B
Pearson correlation 0.72 pvalue <1e-16
Figure 5D and Extended Data Figure 9B-E
Tissue	Intervention	t	p	FDR_bh	Clock	Statistical Test
Liver	CR	7.80249	8.74556e-12	3.06095e-11	Clock1	t-test
Liver	CR	7.2534	1.19031e-10	3.09844e-10	Clock2	t-test
Liver	CR	8.23278	1.10375e-12	7.72623e-12	Clock3	t-test
Liver	CR	5.43539	4.37563e-07	1.53147e-06	Clock4	t-test
Liver	GHRKO.Het.KO	4.69644	0.000123105	0.000215434	Clock1	t-test
CerebralCortex	GHRKO.Het.KO	1.20531	0.25583	0.25583	Clock1	t-test
Kidney	GHRKO.Het.KO	2.93281	0.0077019	0.0107827	Clock1	t-test
Liver	GHRKO.Het.KO	4.71061	0.000119024	0.000208292	Clock2	t-test
CerebralCortex	GHRKO.Het.KO	0.388855	0.705534	0.823123	Clock2	t-test
Kidney	GHRKO.Het.KO	-0.0906287	0.928608	0.928608	Clock2	t-test
Liver	GHRKO.Het.KO	4.33419	0.000292202	0.000511354	Clock3	t-test
CerebralCortex	GHRKO.Het.KO	2.11701	0.0603267	0.0844574	Clock3	t-test
Kidney	GHRKO.Het.KO	1.1216	0.274124	0.274124	Clock3	t-test
Liver	GHRKO.Het.KO	6.52905	1.8143e-06	3.17502e-06	Clock4	t-test
CerebralCortex	GHRKO.Het.KO	2.272	0.0464124	0.0541478	Clock4	t-test
Kidney	GHRKO.Het.KO	-1.11355	0.277492	0.277492	Clock4	t-test
Blood	Smoking	-2.08701	0.0374391	0.043679	Clock1	Interaction_Smoker p-value from the Regression with PredictedAge ~ ChronologicalAge + Ex_smoker + Smoker + Interaction_Ex + Interaction_Smoker
Blood	Smoking	-3.29131	0.00107429	0.001504	Clock2	Interaction_Smoker p-value from the Regression with PredictedAge ~ ChronologicalAge + Ex_smoker + Smoker + Interaction_Ex + Interaction_Smoker
Blood	Smoking	-1.54865	0.122155	0.142515	Clock3	Interaction_Smoker p-value from the Regression with PredictedAge ~ ChronologicalAge + Ex_smoker + Smoker + Interaction_Ex + Interaction_Smoker
Blood	Smoking	-3.4311	0.000655623	0.000917873	Clock4	Interaction_Smoker p-value from the Regression with PredictedAge ~ ChronologicalAge + Ex_smoker + Smoker + Interaction_Ex + Interaction_Smoker
CerebralCortex	Tet3KO.Het	9.80686	3.08607e-13	2.16025e-12	Clock1	t-test
Striatum	Tet3KO.Het	7.49745	6.41575e-10	1.49701e-09	Clock1	t-test
CerebralCortex	Tet3KO.Het	10.3871	4.4098e-14	3.08686e-13	Clock2	t-test
Striatum	Tet3KO.Het	7.92003	1.3279e-10	3.09844e-10	Clock2	t-test
CerebralCortex	Tet3KO.Het	7.97437	1.82224e-10	6.37785e-10	Clock3	t-test
Striatum	Tet3KO.Het	6.76117	1.00609e-08	2.34754e-08	Clock3	t-test
CerebralCortex	Tet3KO.Het	8.05744	1.35583e-10	9.49081e-10	Clock4	t-test
Striatum	Tet3KO.Het	5.58886	7.71064e-07	1.79915e-06	Clock4	t-test
Effect sizes (Cohen’s d and Hedges g) for the pair-wise comparisons with Python’s pingouin compute_effsize()
Tissue	Intervention	Cohen	Hedges	Clock
Liver	CR	1.65013	1.63679	Clock1
Liver	CR	1.534	1.5216	Clock2
Liver	CR	1.74113	1.72705	Clock3
Liver	CR	1.14952	1.14022	Clock4
CerebralCortex	GHRKO.Het.KO	0.695887	0.642357	Clock1
CerebralCortex	GHRKO.Het.KO	0.224506	0.207236	Clock2
CerebralCortex	GHRKO.Het.KO	1.22225	1.12824	Clock3
CerebralCortex	GHRKO.Het.KO	1.31174	1.21084	Clock4
Kidney	GHRKO.Het.KO	1.19732	1.15603	Clock1
Kidney	GHRKO.Het.KO	-0.036999	-0.0357232	Clock2
Kidney	GHRKO.Het.KO	0.457893	0.442104	Clock3
Kidney	GHRKO.Het.KO	-0.454605	-0.438929	Clock4
Liver	GHRKO.Het.KO	1.9604	1.88955	Clock1
Liver	GHRKO.Het.KO	1.96632	1.89525	Clock2
Liver	GHRKO.Het.KO	1.80919	1.7438	Clock3
Liver	GHRKO.Het.KO	2.72538	2.62687	Clock4
CerebralCortex	Tet3KO.Het	3.7693	3.71247	Clock1
CerebralCortex	Tet3KO.Het	3.99232	3.93213	Clock2
CerebralCortex	Tet3KO.Het	3.06497	3.01877	Clock3
CerebralCortex	Tet3KO.Het	3.0969	3.05022	Clock4
Striatum	Tet3KO.Het	2.86314	2.82318	Clock1
Striatum	Tet3KO.Het	3.02451	2.98231	Clock2
Striatum	Tet3KO.Het	2.58196	2.54594	Clock3
Striatum	Tet3KO.Het	2.13428	2.1045	Clock4
Figure 5E
Coef. Std.Err. t P>|t| [0.025 0.975]
Intercept 0.392782 0.005013 78.355495 4.085958e-58 0.382736 0.402828
Age 0.044453 0.003530 12.591805 7.769304e-18 0.037378 0.051528
Treatment 0.011017 0.008424 1.307783 1.963868e-01 -0.005866 0.027900
Age*Treatment -0.018893 0.005542 -3.409180 1.226412e-03 -0.029999 -0.007787
Extended Data Figure 9E
Coef. Std.Err. t P>|t| [0.025 0.975]
-------------------------------------------------------------------
Intercept 0.4679 0.0112 41.6058 0.0000 0.4458 0.4899
Age 0.0005 0.0002 2.6336 0.0087 0.0001 0.0009
Ex_smoker -0.0039 0.0149 -0.2652 0.7910 -0.0331 0.0252
Smoker -0.0720 0.0370 -1.9480 0.0520 -0.1447 0.0006
Interaction_Ex 0.0002 0.0003 0.6887 0.4914 -0.0003 0.0007
Interaction_Smoker 0.0014 0.0007 2.0870 0.0374 0.0001 0.0027
-------------------------------------------------------------------
Extended Data Figure 9F
Coef. Std.Err. t P>|t| [0.025 0.975]
Intercept 0.139666 0.004810 29.038767 4.836818e-35 0.130028 0.149305
Age 0.029511 0.003387 8.712243 6.118024e-12 0.022722 0.036299
Treatment 0.007484 0.008083 0.925918 3.585336e-01 -0.008714 0.023683
Age*Treatment -0.013936 0.005317 -2.621053 1.131254e-02 -0.024592 -0.003281
Extended Data Figure 9G
Coef. Std.Err. t P>|t| [0.025 0.975]
Intercept 0.187277 0.005159 36.299914 4.122233e-40 0.176938 0.197616
Age 0.025053 0.003633 6.895146 5.601802e-09 0.017771 0.032334
Treatment -0.001583 0.008670 -0.182547 8.558250e-01 -0.018959 0.015793
Age*Treatment -0.008951 0.005703 -1.569470 1.222743e-01 -0.020381 0.002479
Extended Data Figure 9H
Coef. Std.Err. t P>|t| [0.025 0.975]
Intercept 0.495427 0.002794 177.310108 1.544925e-77 0.489828 0.501027
Age 0.010695 0.001968 5.434877 1.291123e-06 0.006751 0.014638
Treatment -0.007628 0.004696 -1.624461 1.099954e-01 -0.017039 0.001782
Age*Treatment -0.000432 0.003089 -0.139804 8.893258e-01 -0.006622 0.005759

## Sheet: Figure 6
Figure 6B
ANOVA
Source	SS	DF	MS	F	p-unc	np2
Time	0.26245	6	0.0437416	94.0065	8.35793e-09	0.980871
Within	0.00511835	11	0.000465304
Post-hoc Tukey
group1	group2	meandiff	p-adj	lower	upper	reject
0	3	-0.0017	0.9	-0.0717	0.0683	False
0	7	-0.0183	0.9	-0.0809	0.0443	False
0	11	-0.0186	0.9	-0.0812	0.0441	False
0	15	-0.0818	0.0194	-0.1518	-0.0118	True
0	20	-0.2358	0.001	-0.3058	-0.1657	True
0	28	-0.3132	0.001	-0.3758	-0.2506	True
3	7	-0.0166	0.9	-0.0866	0.0534	False
3	11	-0.0169	0.9	-0.0869	0.0532	False
3	15	-0.0801	0.039	-0.1568	-0.0034	True
3	20	-0.2341	0.001	-0.3108	-0.1573	True
3	28	-0.3115	0.001	-0.3815	-0.2415	True
7	11	-0.0003	0.9	-0.0629	0.0624	False
7	15	-0.0635	0.0841	-0.1335	0.0065	False
7	20	-0.2175	0.001	-0.2875	-0.1474	True
7	28	-0.2949	0.001	-0.3575	-0.2323	True
11	15	-0.0632	0.0859	-0.1333	0.0068	False
11	20	-0.2172	0.001	-0.2872	-0.1472	True
11	28	-0.2946	0.001	-0.3573	-0.232	True
15	20	-0.154	0.001	-0.2307	-0.0773	True
15	28	-0.2314	0.001	-0.3014	-0.1614	True
20	28	-0.0774	0.0275	-0.1475	-0.0074	True

## Sheet: Extended Data Figure 1
Extended Data Figure 1C
Pearson Correlation -0.046 pvalue= 0.43
Extended Data Figure 1D
Pearson Correlation: 0.99 pvalue < 1e-16

## Sheet: Extended Data Figure 3
Extended Data Figure 3E
Pearson correlation 0.05 pvalue 0.63
Extended Data Figure 3F
Pearson correlation 0.95 pvalue<1e-16
Extended Data Figure 3G
Pearson correlation 0.99 pvalue<1e-16

## Sheet: Extended Data Figure 4
Extended Data Figure 4A
Pearson Correlation 0.91 pvalue <1e-16
Extended Data Figure 4D
Pearson Correlation 0.89 pvalue <1e-16
Extended Data Figure 4G
Pearson Correlation: 0.89 pvalue < 1e-16
Extended Data Figure 4H
Pearson Correlation: 0.87 pvalue < 1e-16
Extended Data Figure 4I
Pearson Correlation: 0.09 pvalue 0.36

[truncated: 4 more sheets: Extended Data Figure 5, Extended Data Figure 6, Extended Data Figure 7, Extended Data Figure 8]
